# Supplementary material for: Serum IL-6 and PTX3 predict severe outcome from COVID-19 in ambulatory subjects: Impact for future therapeutic decisions
Source: PLoS One. 2025 May 27;20(5):e0324242. doi: 10.1371/journal.pone.0324242 (PMC12111355; doi:10.1371/journal.pone.0324242)
Supplement: S3 Table — (XLSX) [file pone.0324242.s003.xlsx]

## Sheet: Baseline Table all joined
Category	Disease Outcome	AGE	BMI	Baseline Normalized Viral Load	Days Until Symptom Onset	CVD_BMP-6	CVD_ANGPT1	CVD_ADM	CVD_CD40-L	CVD_SLAMF7	CVD_PGF	CVD_ADAM-TS13	CVD_BOC	CVD_IL-4RA	CVD_SRC	CVD_IL-1ra	CVD_IL6	CVD_TNFRSF10A	CVD_STK4	CVD_IDUA	CVD_TNFRSF11A	CVD_PAR-1	CVD_TRAIL-R2	CVD_PRSS27	CVD_TIE2	CVD_TF	CVD_IL1RL2	CVD_PDGF subunit B	CVD_IL-27	CVD_IL-17D	CVD_CXCL1	CVD_LOX-1	CVD_Gal-9	CVD_GIF	CVD_SCF	CVD_IL18	CVD_FGF-21	CVD_PIgR	CVD_RAGE	CVD_SOD2	CVD_CTRC	CVD_FGF-23	CVD_SPON2	CVD_GH	CVD_FS	CVD_GLO1	CVD_CD84	CVD_PAPPA	CVD_SERPINA12
SARS-Co-V2 Infection Positive	Convalescence	33	50.1242	5.35833	10	4.52794	10.3753	8.57598	8.77189	3.57267	6.97046	6.30491	3.55047	2.56442	6.25676	6.5792	4.22384	2.88519	3.03886	6.62773	6.49606	5.737	5.72606	9.28798	7.32544	5.00703	3.96222	11.1529	5.63633	1.8694	10.747	8.50999	8.80568	5.54675	8.26826	9.15547	7.30027	5.73195	13.4903	10.3688	10.4333	2.43312	8.77617	5.36373	11.0114	8.1962	6.24267	2.31004	7.98731
SARS-Co-V2 Infection Positive	Convalescence	38	29.932	2.65809	7	4.93846	10.5351	8.1974	8.1121	4.43371	7.21294	6.21792	2.96852	1.77263	5.22179	6.12661	3.27848	3.12175	1.49858	5.62093	5.46635	4.97349	5.43454	9.92317	7.43763	5.23455	4.81737	11.1125	5.88121	2.12541	10.7115	7.63137	9.26631	7.12185	9.17564	6.81335	8.52107	5.71974	13.7314	10.2956	11.8248	2.0894	8.6865	12.0353	11.6609	7.53364	6.03996	2.39351	2.31386
SARS-Co-V2 Infection Positive	Convalescence	37	27.995	7.12538	4	4.68506	10.5497	8.17695	7.41996	4.5736	7.44312	6.27734	3.45891	2.27274	5.80183	6.36695	3.67204	2.83418	2.4703	6.27537	5.55684	5.39773	5.30501	8.81756	7.29754	5.67296	4.75353	10.972	5.81488	2.11684	10.425	8.63286	9.00536	3.25448	9.58242	8.34862	9.44771	5.90866	13.5009	10.1695	11.0706	1.87795	8.42841	6.02606	10.9229	9.2183	5.70409	2.87351	2.04335
SARS-Co-V2 Infection Positive	Convalescence	69	39.6948	6.24938	3	4.90855	10.014	8.39312	7.90906	5.05366	7.56065	6.19848	2.79762	2.47721	5.82696	6.66286	4.19824	3.36801	2.5057	6.41305	5.88982	5.41869	6.07841	8.99391	7.30811	5.71044	5.04725	10.4297	6.41164	2.61294	10.1928	8.44155	9.08864	7.54535	9.35321	9.25279	10.1323	5.78384	13.7161	10.1889	10.5287	2.19444	8.49838	6.08581	11.2528	7.62339	5.32005	2.21844	3.28043
SARS-Co-V2 Infection Positive	Convalescence	42	34.3057	3.76589	7	4.97952	10.8322	7.93039	7.927	4.63692	7.29498	6.16596	2.9563	2.3829	6.17267	7.21981	4.92739	3.63779	2.95622	6.62819	5.6516	5.82042	5.84184	9.47618	7.14752	5.01081	4.72061	10.8977	6.13725	1.83933	10.4737	8.94994	9.20148	6.81493	8.89242	9.00371	9.68942	5.79985	13.5034	10.2574	9.55151	1.72535	8.55191	8.13073	11.3977	8.33651	5.8021	1.98581	1.51823
SARS-Co-V2 Infection Positive	Convalescence	39	36.2007	7.61305	3	4.90723	10.655	8.19109	7.78222	3.96142	7.68033	6.41887	4.04333	2.80165	5.94137	5.60617	3.46772	3.52923	1.61699	6.26188	6.08774	5.49297	5.78231	8.856	7.28158	5.81855	4.54182	10.9913	5.53049	2.0874	12.8142	8.14006	8.98451	6.4472	9.62561	9.43098	9.54109	6.05965	13.6936	10.3382	11.2292	1.95344	8.7914	4.65833	11.2423	7.46015	6.25908	2.68713	7.34548
SARS-Co-V2 Infection Positive	Convalescence	80	25.3633	8.73288	5	4.59962	9.9348	8.74392	6.85804	4.9604	7.75933	6.01146	3.51618	2.19207	4.27979	6.43868	4.69708	3.29746	1.25412	5.51413	6.41083	5.53836	6.27081	8.64485	7.21656	6.13052	4.68361	10.3717	6.72219	2.86831	10.4504	8.74749	8.93161	7.45708	9.32491	8.66811	6.39034	5.84491	12.6704	10.2469	10.8894	2.37883	8.68031	8.80543	10.5996	7.45269	5.30945	2.83653	4.0189
SARS-Co-V2 Infection Positive	Convalescence	29	47.5824	2.99826	1	4.27612	9.93013	8.40181	5.9475	4.32949	7.17076	6.33157	3.47421	2.24017	3.88153	6.98981	3.97766	3.11123	0.67197	5.90413	7.08736	5.49259	6.35692	9.50631	7.46104	5.59105	5.12421	11.1332	6.60149	1.96298	10.1343	7.93113	9.36162	7.9363	8.51852	9.46129	8.60907	5.58025	12.8881	10.4492	9.67366	2.12719	8.81153	5.69969	11.4647	8.14399	5.39835	3.19708	3.71963
SARS-Co-V2 Infection Positive	Convalescence	38	22.5174	5.79483	4	4.25878	10.4306	8.3143	5.46582	3.17556	7.35663	6.02155	3.23622	2.25073	3.43783	5.58342	3.55959	2.85847	0.98487	5.64686	5.64047	5.16731	5.48947	9.12269	7.42875	5.74507	4.18723	11.1023	6.35447	1.75978	10.1275	8.84405	8.50678	7.17475	8.87076	9.43479	8.51697	5.71431	13.4027	10.0768	9.66667	1.36669	8.53303	10.3639	11.1804	7.09417	5.36986	2.68828	1.34981
SARS-Co-V2 Infection Positive	Convalescence	40	28.7146	7.89	5	4.41698	9.73329	8.06582	6.45652	3.75572	7.45408	6.0381	3.45695	2.33396	4.56451	5.5058	2.83865	2.73845	1.31214	5.44934	5.39061	5.15764	5.89585	9.38531	7.81687	5.73308	4.52984	10.7848	5.47834	2.16276	10.991	8.68561	9.0984	5.87118	9.19059	9.78559	8.82463	5.69953	13.8628	10.1595	10.5807	1.69562	8.42173	4.20767	10.6973	7.33082	5.83743	2.68175	2.79992
SARS-Co-V2 Infection Positive	Convalescence	30	28.3065	8.46195	3	4.46966	10.4765	8.04663	6.49373	4.18248	7.29367	6.2563	2.79282	2.12938	5.70721	6.94553	3.36549	2.92966	1.08429	6.12444	5.87188	5.10994	5.41452	9.95548	7.09714	5.30064	4.47266	11.1107	6.35934	1.93533	11.1627	8.35631	8.93155	7.03132	9.41945	9.33225	5.03154	5.65392	13.2159	10.1037	9.92761	1.87639	8.47167	9.76778	11.8733	7.27186	5.70154	2.9445	3.01271
SARS-Co-V2 Infection Positive	Convalescence	52	31.6587	6.42398	4	4.39254	10.059	8.88522	7.49706	3.84835	7.49973	6.36087	3.74543	2.2425	5.04083	6.43293	5.33884	3.4514	1.70491	6.243	6.57144	5.83696	6.31917	10.1468	7.53363	5.94189	4.57872	10.748	5.70693	2.2107	11.0854	9.04392	9.26907	7.57799	8.96857	9.60218	6.97016	5.89869	14.03	10.1996	10.0691	2.35991	8.62932	8.24796	12.2158	7.31479	5.79	2.47918	2.95053
SARS-Co-V2 Infection Positive	Convalescence	27	33.3884	7.84785	4	4.31466	10.0453	8.08638	5.56364	2.74932	7.19092	6.32865	3.63924	2.1287	3.95841	5.70271	3.36166	3.02793	0.37991	6.02986	5.89704	5.32112	5.3751	9.33653	7.26999	5.2961	4.6697	11.202	5.98786	1.87149	9.22241	7.53859	8.84972	6.09097	9.47068	8.87217	7.35201	5.66342	13.4588	10.1963	10.7978	1.43091	8.67328	10.9823	11.0831	7.64131	5.05871	1.87533	3.46878
SARS-Co-V2 Infection Positive	Convalescence	21	34.4641	8.33251	13	4.75824	10.411	8.42391	7.91627	4.79586	7.46338	6.2399	3.37988	2.25426	5.82749	6.63647	3.90289	3.13316	2.19667	5.97317	6.42862	5.69728	5.91916	9.23479	7.69648	5.52273	4.26733	11.0108	5.96762	1.91311	10.5213	7.93336	9.0047	7.49495	9.12418	9.27054	7.94764	5.79844	13.6092	10.1818	9.04833	2.33289	8.54429	7.63525	11.5169	8.90974	5.68765	2.57669	2.18207
SARS-Co-V2 Infection Positive	Convalescence	30	38.4911	3.61236	3	4.2905	10.6468	7.87615	8.18879	2.75567	6.91957	6.36364	3.72728	2.17024	6.1287	6.53197	3.21121	2.71166	2.37155	5.99043	6.12544	5.09764	5.79891	9.63238	7.25791	5.37041	4.8041	11.045	4.92773	1.86658	10.2086	8.72193	8.32176	6.61383	8.83153	8.90124	7.62429	5.74808	13.3647	10.2232	11.0025	2.13236	8.51732	7.1457	11.2038	8.41805	6.07753	2.11889	3.38292
SARS-Co-V2 Infection Positive	Convalescence	66	32.6866	8.60645	3	4.9274	10.4812	8.71331	7.9552	4.7871	7.58703	6.09137	2.95762	2.76522	6.00466	7.3607	5.17961	3.35682	2.27765	5.87018	5.87738	5.3363	5.91062	9.1194	7.37699	5.60354	3.79908	10.9031	6.69723	2.10097	10.5789	8.59039	8.78436	7.2834	9.32179	9.93276	7.54361	5.69049	13.0787	10.1507	11.0838	1.91725	8.59604	6.93294	11.6115	7.68732	5.57173	2.73624	2.9333
SARS-Co-V2 Infection Positive	Convalescence	19	30.7438	5.43961	5	3.8506	10.0125	7.87887	5.11993	3.97796	7.01777	6.36702	3.14369	2.17602	4.25708	5.88594	3.71	3.04892	1.05266	6.11738	5.55149	4.88641	5.40195	9.48811	7.45377	5.4319	3.76774	11.02	5.89679	1.83022	10.888	7.03698	8.61906	6.20849	9.50916	8.28522	8.53299	5.50338	13.8178	10.2009	10.6591	1.50084	8.32278	7.98359	10.8434	7.4372	4.53732	1.98863	2.92323
SARS-Co-V2 Infection Positive	Convalescence	68	22.6836	9.64199	3	5.18058	10.1913	10.1302	6.16913	2.92531	8.55275	6.3335	4.53146	5.06608	4.17962	7.64959	7.58685	4.14559	0.93161	5.15301	7.65203	6.27583	7.66711	8.733	7.95129	7.13011	4.87119	10.693	8.69695	2.52795	11.2621	7.79545	9.40745	6.13334	8.51119	11.2938	12.7725	7.05571	14.5115	10.3635	10.8958	3.28987	8.87275	11.9472	12.0026	8.03264	4.97666	4.19785	6.7152
SARS-Co-V2 Infection Positive	Convalescence	53	31.0738	8.72987	4	5.00752	10.4366	8.12174	8.04829	5.11727	7.46793	6.41245	3.66247	2.36175	4.98371	6.99615	5.10493	3.49902	2.11067	6.35178	6.02699	5.41601	6.21889	9.82314	7.91468	5.62834	5.37263	11.143	5.97721	2.51183	10.3808	8.20955	8.7762	7.49212	8.02541	9.87711	6.97744	5.66456	13.5069	10.2534	9.16996	1.81582	8.60265	9.08301	11.4351	8.14942	5.60291	2.74426	4.00759
SARS-Co-V2 Infection Positive	Convalescence	72	30.0404	9.16636	4	4.37993	10.3753	8.97734	7.54596	3.95325	7.66153	6.11317	2.92701	2.39854	6.44981	7.38868	4.91656	3.33243	3.27347	5.99284	6.0782	5.74683	5.96578	9.08044	7.35944	5.59318	4.79634	10.8271	5.84322	2.21677	10.9	9.20554	9.16131	8.22748	9.40689	9.75457	9.24013	5.83299	12.9836	10.1102	10.9941	2.13426	8.5955	10.8561	11.9271	6.72115	6.03786	2.29781	2.27406
SARS-Co-V2 Infection Positive	Convalescence	58	26.0872	3.32036	3	4.60371	10.8102	8.15772	8.17195	3.78536	7.13234	6.21016	3.23615	2.06712	6.03715	6.86458	2.9728	3.42298	3.51414	5.96502	5.84646	5.63025	6.33327	9.80314	7.36097	5.7517	4.94794	11.0645	6.93831	3.69023	9.76812	9.66699	8.93975	6.69795	9.72401	9.19421	8.69547	5.84248	13.9719	10.3248	10.1705	2.17411	8.72221	7.5776	10.7452	7.02504	6.05029	2.3596	4.27086
SARS-Co-V2 Infection Positive	Convalescence	39	32.9547	8.01342	3	4.34761	10.7703	7.99395	7.84444	3.20611	7.31416	6.19152	3.68987	2.34462	5.93594	6.2078	3.64739	2.48563	2.11079	5.3151	5.64778	5.38636	5.35676	9.21239	7.60146	5.77674	4.43454	11.0216	6.67969	2.14481	10.3368	9.59834	8.4253	7.43629	9.62394	8.97891	6.04034	6.08108	13.4038	10.1083	10.761	2.37398	8.4574	11.1247	11.3123	7.82701	5.80408	2.26262	6.39413
SARS-Co-V2 Infection Positive	Convalescence	65	25.7092	7.98633	8	4.45807	10.4509	8.87337	7.64182	3.80041	7.55994	6.23967	3.2547	3.05926	4.85363	7.03166	4.15786	3.0041	3.16574	5.73448	6.51288	5.48781	5.9355	9.19372	7.79293	5.62404	5.4451	11.0332	5.98519	2.27188	11.1109	9.26873	8.97596	7.93879	9.85124	11.0221	5.8835	5.82372	13.5641	10.2477	11.727	2.04167	8.61195	11.1503	11.9159	7.97438	5.70221	2.7416	2.55621
SARS-Co-V2 Infection Positive	Convalescence	58	32.9645	5.53293	6	4.12568	10.5576	8.01598	7.99373	3.23256	7.27489	6.18047	3.443	1.95063	6.44798	5.73411	2.94582	2.4661	3.5582	5.37916	5.81426	5.1097	5.79258	9.35699	7.38101	5.6672	5.05886	11.0227	5.43806	2.27099	10.4539	9.09406	8.53112	6.55391	8.52396	9.16853	5.62438	5.86232	13.3651	10.1595	11.0144	1.6085	8.3075	8.85172	10.5783	7.90656	5.79612	3.26458	2.4124
SARS-Co-V2 Infection Positive	Convalescence	47	37.9182	8.34154	5	4.3031	10.6859	9.12688	7.74007	2.15856	7.67083	6.19217	3.66169	2.26474	5.40394	7.31568	4.39588	3.34666	1.48037	5.47954	6.44946	5.83123	6.14603	9.47694	7.89102	6.03331	4.52013	10.9383	5.2179	2.27795	10.5762	8.73215	9.40117	6.92499	9.23184	8.97862	7.97235	5.87182	13.4628	10.1557	10.1189	2.00404	8.55771	6.75712	11.0847	7.25328	5.75811	3.1059	2.30786
SARS-Co-V2 Infection Positive	Convalescence	43	39.4563	6.55041	6	4.80793	10.6351	9.40385	7.70575	3.63431	7.38054	6.07897	3.65866	3.22168	5.50954	7.05926	4.54257	3.41256	1.5523	6.04148	6.62208	5.62011	6.21089	9.35758	7.1869	5.64327	5.03267	10.9874	5.73756	2.17295	10.289	8.01697	9.39133	6.62675	9.058	10.4552	9.22365	5.83712	13.1406	10.2054	9.47803	2.43798	8.65817	10.1796	11.1757	8.72897	5.91019	2.71015	2.24642
SARS-Co-V2 Infection Positive	Convalescence	58	31.8529	7.70938	3	5.26608	10.5941	8.21277	7.67751	3.79313	7.49572	6.78929	3.1705	2.1171	4.69659	5.92189	2.375	2.61483	1.94998	5.31224	5.63014	5.07112	5.43258	8.71799	7.02397	6.22357	4.36132	11.1876	6.42465	1.94555	10.3944	9.26214	9.04233	6.62324	9.38924	8.69308	6.06233	5.76555	12.8093	10.214	11.023	1.25129	8.40391	5.8016	10.1262	7.37043	5.95928	2.32948	4.15744
SARS-Co-V2 Infection Positive	Convalescence	55	29.8841	6.50526	5	4.96655	10.3863	8.45586	7.46935	4.73013	7.4457	6.24621	3.20661	2.3752	4.99947	6.86121	4.21098	2.99117	1.55152	6.13737	6.26928	5.30928	5.66108	9.36838	7.24168	5.54603	4.7348	11.0161	6.20612	2.03753	11.5948	8.6673	7.98028	6.35212	9.09143	8.83599	6.51136	5.73813	13.2471	10.204	10.4383	2.3956	8.46557	9.30801	10.5502	7.46262	5.26273	2.51383	2.21618
SARS-Co-V2 Infection Positive	Convalescence	62	44.4453	8.20307	5	4.50192	10.3988	8.22684	7.58723	3.0771	7.51797	6.02152	3.26913	2.42111	5.66227	6.53619	3.611	3.02441	1.68392	5.46095	6.0714	5.40702	6.38188	8.92081	7.05698	5.8965	4.2018	10.8802	6.20912	2.55631	11.3377	8.02564	9.48244	7.52927	9.16756	9.7362	8.49068	5.70557	13.0722	10.2462	10.2129	2.1158	8.57533	10.7337	11.4619	10.5435	5.48231	2.67378	3.54119
SARS-Co-V2 Infection Positive	Convalescence	69	32.5975	6.1952	11	4.93765	10.5879	8.31798	7.2096	3.64769	7.42267	6.16881	3.52897	2.01162	4.66137	5.96876	2.61342	2.73438	0.53695	6.23161	5.93377	5.15875	5.85526	9.21212	7.13764	5.75735	4.70676	11.0959	6.52215	2.27926	9.70371	7.80186	8.79347	7.27341	8.88853	8.98731	6.017	5.91744	13.0549	10.148	10.3068	1.86822	8.57611	7.22587	10.8468	7.35095	5.93081	3.46987	1.67986
SARS-Co-V2 Infection Positive	Convalescence	51	36.8286	7.71239	6	4.60715	10.479	8.69217	7.18616	3.08815	7.59305	6.23415	3.25727	2.37767	4.85106	6.15751	4.4986	3.13137	1.48198	5.78727	6.40528	5.09308	6.09907	8.66755	7.47726	5.98584	4.99937	10.6867	6.78135	2.21393	9.82248	8.38036	9.04287	6.61803	8.86791	9.76505	8.41054	5.60745	13.061	10.2134	9.48873	2.11212	8.31812	6.28418	11.3361	8.2156	5.7195	3.20401	1.21014
SARS-Co-V2 Infection Positive	Convalescence	57	30.8495	7.13742	4	4.78455	10.2231	8.36266	7.23378	4.107	7.57575	6.09142	3.25649	2.72516	5.66274	7.1999	4.36746	2.84842	2.66567	6.36734	5.85703	5.3482	5.90742	9.25517	7.42197	5.54772	4.95969	10.862	5.66672	2.14458	10.9501	8.72097	9.18367	7.60493	9.52964	11.1572	9.66781	5.60689	13.6018	10.1621	10.4951	2.18717	8.48365	7.7721	11.8259	8.24347	5.8499	2.67114	2.51013
SARS-Co-V2 Infection Positive	Convalescence	34	34.3405	7.44146	2	3.86292	10.3596	7.99587	7.89546	4.66016	7.44967	6.09436	3.09017	2.24268	5.38101	5.82686	4.14245	2.98132	2.51181	6.2417	5.68278	5.18683	5.50666	9.27951	7.02992	5.54633	5.25546	11.0643	5.35234	1.92442	11.0142	9.24105	8.86922	6.80305	9.48325	8.52548	6.91803	5.63884	12.4375	10.133	9.89808	1.90549	8.5468	9.8075	11.4714	7.62085	5.77103	2.17655	2.4782
SARS-Co-V2 Infection Positive	Convalescence	64	40.1746	5.81289	7	4.98224	10.012	8.34546	8.17464	5.6746	7.50789	6.1214	3.19652	2.55534	5.69943	7.24788	5.66546	3.54416	2.99517	5.44945	6.30558	5.5286	6.70184	9.37579	7.95041	5.8903	4.84755	10.4077	5.65228	2.30872	12.0768	9.40863	9.25051	5.15972	8.40575	11.0024	7.02213	5.46997	14.1537	10.1639	8.89176	1.92638	8.47147	5.98324	11.7299	8.18159	5.74613	2.55294	2.30907
SARS-Co-V2 Infection Positive	Convalescence	57	24.8892	7.89301	1	4.33308	10.4917	8.36568	7.2243	3.50602	7.24205	6.21607	3.23364	2.0615	5.74631	6.30726	2.88118	2.45107	2.22123	6.07006	5.77045	5.14047	5.62295	9.26163	7.2444	5.66687	5.10471	10.8343	6.30596	2.46348	10.0925	7.97836	8.65644	6.0687	9.58368	8.1357	7.16966	5.80196	13.4375	10.1493	11.0099	2.01366	8.38723	7.54949	11.7151	8.01449	5.4608	2.74075	3.02716
SARS-Co-V2 Infection Positive	Convalescence	42	39.446	8.84125	4	4.37273	10.6126	8.44391	8.05464	3.99572	7.76604	6.31303	3.52917	2.33702	6.21147	6.64757	3.92315	2.64568	2.88784	6.0879	5.92115	5.53478	5.69566	9.50458	7.52258	5.43068	4.58276	11.1279	6.07694	1.85947	10.4411	8.98202	9.08458	7.57097	9.76823	10.2037	8.60473	5.84281	13.5586	10.1905	10.6848	2.09472	8.55222	6.43906	9.94846	7.64416	6.3513	3.29609	1.85298
SARS-Co-V2 Infection Positive	Convalescence	68	19.6869	7.26084	2	4.54701	10.3542	7.5484	8.36169	5.69191	7.97443	6.42884	3.50157	2.41909	5.97832	7.22995	3.16766	3.20774	3.1763	5.84309	5.78999	5.82302	6.12956	9.07854	7.41723	5.89336	5.17946	10.725	6.76908	2.69593	11.0986	8.55868	9.07816	8.10768	10.0195	9.12153	6.81022	5.77869	13.8229	10.2706	9.61739	2.50936	8.63243	8.3436	11.8786	9.6137	5.79524	2.3831	3.86564
SARS-Co-V2 Infection Positive	Convalescence	54	22.3351	0	2	4.25828	10.5967	7.54932	8.335	3.66431	7.47837	6.07866	3.56858	2.35696	5.73855	4.90627	4.37677	2.66422	2.28363	5.1073	5.62083	5.44683	6.01172	9.20722	7.48396	5.62849	4.55765	10.994	5.54368	2.40414	10.31	8.38185	8.23693	5.43711	8.95626	8.25777	5.94492	5.65433	13.6859	10.0673	9.1974	1.33793	8.48673	9.96861	10.6695	7.425	5.6476	3.13467	7.04876
SARS-Co-V2 Infection Positive	Convalescence	51	40.5814	6.48419	7	4.58563	10.4266	8.5594	7.76441	3.90174	7.48243	6.34301	3.3841	2.11527	5.24056	6.44151	4.61233	3.12448	1.5474	6.1538	5.58154	5.3419	5.74314	9.08428	7.29069	5.3113	4.66764	10.9993	5.74484	2.15632	10.3228	9.00242	8.9429	6.91193	9.02002	8.97519	6.41973	5.87751	13.5513	10.2979	10.5613	1.91088	8.47205	5.67728	10.7561	8.93781	5.93105	2.92673	2.23736
SARS-Co-V2 Infection Positive	Convalescence	47	36.8729	6.23734	5	4.41182	10.6707	7.43867	8.52101	4.62121	7.00761	6.23805	3.68904	1.86277	6.6166	5.70707	4.47173	2.40349	3.37368	6.4259	5.48844	5.37154	5.48814	9.36016	7.28907	5.23391	4.18093	10.7957	5.50584	2.18331	11.3893	7.92495	8.5881	7.3647	8.46881	9.50124	5.1484	5.93744	13.3132	10.2467	10.0266	1.92098	8.39191	8.81817	11.1154	7.47624	6.10585	2.46686	7.77719
SARS-Co-V2 Infection Positive	Convalescence	52	27.8226	8.29037	1	4.46912	10.5239	8.34078	7.49305	4.11101	7.15257	6.18511	2.83019	2.25091	6.57808	8.13495	3.81435	1.89523	3.5595	5.56871	5.72025	5.22734	5.17044	9.01776	7.38718	5.3108	4.9977	10.9288	5.62481	2.10487	11.1311	10.1151	8.83623	7.27537	9.71049	8.48692	6.8309	5.75525	13.0618	10.0348	11.0365	1.89962	8.44743	11.6243	11.7632	7.58601	5.40539	2.13172	4.35989
SARS-Co-V2 Infection Positive	Convalescence	41	36.3196	6.73404	4	4.93444	10.8935	8.42047	7.8204	3.97215	7.24746	6.18614	3.72738	1.9044	5.55891	6.35383	4.33458	3.09186	2.09171	6.38318	6.82383	5.52166	6.20118	9.6653	7.42906	5.5449	4.43795	11.0196	5.47484	2.20193	11.0012	9.25448	8.95796	6.80551	8.60557	9.88437	7.89478	5.86913	13.955	10.2486	10.231	1.90241	8.64341	5.80419	11.2454	6.88299	5.89164	2.72856	2.62207
SARS-Co-V2 Infection Positive	Convalescence	70	31.6555	5.99652	3	4.55611	10.5803	8.65551	6.91086	4.2397	7.28816	6.16563	3.14302	2.07002	5.18352	7.04231	4.40448	3.36293	1.40952	6.37041	6.25427	5.33468	6.19308	9.66219	7.18392	5.59969	5.11116	11.1013	5.52217	2.23338	10.8506	8.92797	9.26687	7.05506	9.67879	10.1457	9.1871	5.66892	13.9461	10.2614	10.7416	1.84213	8.49743	5.96548	11.499	7.02419	5.68402	2.65555	3.61275
SARS-Co-V2 Infection Positive	Convalescence	55	30.0459	6.11392	7	4.67818	10.4265	8.45344	8.17716	4.12194	8.12511	6.21141	3.58367	2.87699	5.95934	7.22382	4.22686	3.62596	2.90774	6.27011	6.11684	5.51608	6.19481	9.28632	7.80096	6.07759	4.51176	10.9745	6.50071	2.34627	10.7804	7.32133	9.10687	7.68707	9.21375	10.3172	6.81184	5.74039	13.5368	10.1912	11.2391	2.83491	8.64534	7.26685	11.1453	8.31006	5.93806	3.34771	4.87629
SARS-Co-V2 Infection Positive	Convalescence	52	33.91	5.53594	11	5.32049	10.3169	7.94663	7.86114	5.02486	7.34687	6.15293	3.80019	2.30244	5.73586	6.06711	3.44283	2.94125	2.70476	6.03606	5.53782	5.51904	5.55318	9.8309	8.13701	5.70702	4.55179	11.0324	5.48793	2.25958	10.9184	8.74589	8.51817	7.97888	8.26471	9.34176	6.91958	5.6043	13.0873	10.3034	11.1603	1.56271	8.59218	4.75325	11.7104	8.073	5.89848	3.13795	4.19164
SARS-Co-V2 Infection Positive	Convalescence	70	28.8294	7.31503	6	4.83899	10.3446	8.34757	8.40184	5.05425	7.60772	6.3088	3.3855	2.74916	6.10975	6.74445	4.37077	3.22891	2.78228	6.20988	6.41593	5.83317	6.15898	9.45433	7.8809	5.57106	5.23006	10.9635	6.46655	2.54807	11.29	9.33275	9.33822	8.864	8.91008	9.6128	6.8403	5.64887	14.0436	10.2848	11.2503	2.63131	8.66343	9.73605	12.2712	6.84412	5.99091	2.60283	2.76595
SARS-Co-V2 Infection Positive	Convalescence	59	29.0939	5.53293	20	4.89529	10.7919	8.36258	7.69144	2.72959	7.0646	6.0997	3.20968	2.08656	5.25976	5.24815	1.97106	3.00747	1.09769	5.38104	6.7221	5.31179	5.94074	9.50716	7.20242	5.72586	4.4015	11.1231	5.80015	2.17835	11.0258	7.79406	8.73067	5.34737	8.66686	8.40063	7.91655	5.9079	12.9436	10.177	11.8155	1.45074	8.70653	8.82268	11.0755	7.35472	6.1139	2.62159	2.94757
SARS-Co-V2 Infection Positive	Convalescence	64	36.2505	4.2084	11	5.15538	10.396	8.31884	8.09566	4.74386	7.36252	6.20559	3.48991	2.21154	5.07127	6.06675	4.66188	2.91084	2.04965	6.25094	6.15825	5.19954	6.11511	9.01246	7.43842	5.10733	4.77228	11.1166	6.60928	2.23745	11.0717	8.17018	9.16479	6.9006	8.43208	9.87054	7.8342	5.86166	13.6287	10.3525	10.7262	1.9902	8.6793	5.76792	12.0495	8.13766	5.73601	3.3741	1.90057
SARS-Co-V2 Infection Positive	Convalescence	56	32.1103	8.89243	2	4.72657	10.7769	8.42718	7.80525	4.27409	7.10261	6.1026	3.22761	2.39573	5.45421	6.69304	2.99636	2.91861	1.52797	5.02957	6.20962	5.20063	5.61621	9.82125	7.2194	5.73207	5.08459	10.804	5.64538	2.00692	11.0774	8.29663	8.7197	7.32008	9.06699	9.29688	7.05851	5.7411	13.2371	10.1373	11.016	2.10488	8.54162	5.44243	10.4973	6.99709	5.66012	1.56499	4.66742
SARS-Co-V2 Infection Positive	Convalescence	56	37.9732	3.6816	7	4.46743	10.5196	7.98548	7.7952	2.90817	7.43407	6.32117	3.7046	2.05969	5.00899	5.54384	2.44638	2.98465	1.98922	5.84064	5.79067	5.09408	5.67508	9.21832	7.37723	5.8798	4.98463	10.8579	6.0501	1.79431	10.1543	8.69804	8.18803	8.2354	8.92152	9.10309	7.51498	5.79154	13.0467	10.195	11.204	1.73045	8.46353	6.12042	10.9049	7.43006	5.61428	2.62381	3.02708
SARS-Co-V2 Infection Positive	Convalescence	73	23.0778	5.93932	6	5.01953	10.779	8.54577	8.72497	3.94867	7.54825	6.33103	3.91951	2.2956	5.99771	7.99648	4.56241	3.04458	3.55573	5.77126	6.55783	5.76273	6.00581	9.6579	7.29424	5.84059	4.99637	11.128	5.38496	2.67158	10.8372	9.17098	8.67656	7.4113	9.52766	8.6643	8.76899	5.79315	13.5895	10.157	11.1178	1.77322	8.82886	6.77591	10.5847	7.60655	5.83639	2.65612	2.05474
SARS-Co-V2 Infection Positive	Convalescence	45	21.2891	4.75627	10	4.04795	10.2301	7.43259	7.94007	3.04448	6.64508	6.15846	2.89857	2.18497	5.39789	7.38851	3.17454	2.65072	1.79733	5.9811	5.88127	4.7989	5.66111	9.18143	7.19111	5.28116	5.03752	10.7904	5.3252	1.9619	9.93043	8.61477	8.57362	6.45492	8.94289	8.28538	6.84176	5.6346	12.5754	10.0102	10.9096	1.78671	8.51292	6.13927	10.417	7.00959	5.88929	2.73643	3.42308
SARS-Co-V2 Infection Positive	Convalescence	42	26.8497	8.43787	2	5.26448	10.7804	7.82505	8.40312	4.45327	7.54503	6.36293	3.81928	2.39088	5.39324	6.45219	3.79783	3.11008	2.12669	5.49237	6.28583	5.67997	5.86499	9.34811	7.63902	5.95459	4.79994	10.9731	6.64023	2.27194	11.1996	8.95861	9.1774	5.03158	9.68092	9.35126	5.46919	5.7395	13.6911	10.2766	10.7748	1.83153	8.63558	8.60865	12.0073	8.00427	6.06893	2.64583	3.77825
SARS-Co-V2 Infection Positive	Convalescence	57	30.7875	6.99895	4	4.95277	10.6375	8.75002	7.9845	4.69343	7.35156	6.33763	2.83709	2.92522	6.72636	7.58053	6.44983	3.90323	3.68917	6.18665	6.46205	5.66761	6.77523	8.97811	7.99336	5.83661	3.83951	11.1671	6.26865	2.43693	11.0386	8.42937	9.48268	6.62819	8.22521	10.493	6.99688	5.82884	14.1444	10.3477	11.2266	2.11781	8.79714	7.97929	11.5037	8.57626	6.30246	2.91828	2.4902
SARS-Co-V2 Infection Positive	Convalescence	47	42.2728	7.53478	4	4.42091	10.8661	7.70759	7.79499	3.53214	7.19307	6.23299	3.37414	2.42909	5.02553	6.21463	3.36414	2.72513	1.73317	5.47309	5.79609	5.10611	5.3777	9.14909	7.72428	5.76997	4.21671	11.1776	5.66763	1.74622	10.6922	8.74489	8.9269	6.32432	8.38691	9.66951	6.87796	5.61176	12.5242	10.2974	9.83678	2.0388	8.49444	7.31259	10.5813	6.96381	6.05704	2.70167	3.02531
SARS-Co-V2 Infection Positive	Convalescence	65	33.3764	6.722	3	4.33658	10.369	8.05608	8.18774	3.82301	7.56414	6.27077	3.62542	2.37849	6.52517	5.96371	2.36931	3.24892	3.56262	6.4704	5.69681	5.28168	5.77141	9.43297	7.48937	5.98953	4.95475	11.0918	6.04094	2.18294	10.4272	7.56916	8.53873	6.95685	8.92507	9.42889	7.70197	5.83528	13.5997	10.1761	10.5495	2.12	8.5201	4.94332	10.2025	9.10787	6.046	2.70509	2.38765
SARS-Co-V2 Infection Positive	Convalescence	66	28.6589	7.12538	5	4.08415	10.3808	8.76149	7.90705	4.2118	8.06148	6.29387	3.10225	3.14016	6.26801	7.96797	5.90712	3.94067	3.46966	5.80285	6.16132	5.6449	6.41884	9.21324	7.62825	5.50875	5.18832	10.9378	6.5294	2.1961	11.8011	9.75513	9.02998	6.32321	9.60115	10.494	7.09615	5.84413	14.2261	9.95528	11.0411	1.98333	8.42509	9.20722	11.8558	7.58024	5.76947	2.54003	1.53422
SARS-Co-V2 Infection Positive	Convalescence	21	34.1093	7.23074	3	4.16441	10.6098	8.41832	8.32653	3.47383	7.45967	6.17796	3.61046	2.37263	6.21503	6.10285	3.28681	3.03516	3.1353	6.10623	6.20201	5.67996	5.86527	9.19539	7.18218	5.85967	4.07569	11.0554	5.69097	1.93356	11.5293	8.72472	9.17223	7.07536	9.54353	9.18452	6.66479	5.63524	13.9183	10.1245	11.0569	2.64521	8.58034	4.89914	10.316	7.4974	6.01219	1.76024	2.31257
SARS-Co-V2 Infection Positive	Convalescence	54	36.0261	8.77201	2	4.26791	10.7618	8.01576	8.51645	3.96234	7.49598	6.166	3.12145	2.46751	5.84205	6.19491	2.85214	3.02259	2.06705	5.90668	6.05673	5.6563	5.42074	9.41263	7.48369	5.33683	4.65911	10.9552	5.39333	2.36288	11.1289	7.53104	8.85296	7.82102	9.78352	8.80297	6.56926	5.69887	13.3658	10.2416	12.0197	2.03479	8.51589	7.76218	11.0194	8.00284	6.10205	1.972	2.6045
SARS-Co-V2 Infection Positive	Convalescence	26	30.1411	7.77259	2	4.22269	10.8221	8.5648	7.99053	2.95431	7.18734	6.40462	3.26769	2.2203	5.34663	7.32978	3.89508	3.35403	1.52539	6.28914	6.22768	5.69664	5.75563	9.94976	7.29486	5.48606	3.90529	11.0174	6.44086	2.10579	11.0525	8.63938	9.13418	7.5749	9.23572	9.60605	8.86636	6.05502	13.5235	10.2433	10.2714	1.95942	8.59266	6.48523	12.1659	8.04236	6.20433	2.12797	1.94128
SARS-Co-V2 Infection Positive	Convalescence	66	41.6323	9.82562	4	4.34669	10.5015	8.12041	7.89888	3.33335	7.38935	6.12122	3.51386	2.39077	6.61811	6.35153	8.10426	3.18602	3.19744	5.76441	6.17774	5.60448	5.87202	9.49864	7.21686	5.61427	4.66784	10.8878	5.85521	2.27106	10.7373	9.54974	8.77547	6.852	9.38185	8.93574	6.61828	5.72333	13.5522	10.1135	10.7426	2.4233	8.50776	9.30553	11.0974	7.93937	5.99126	2.92383	5.6488
SARS-Co-V2 Infection Positive	Convalescence	46	32.5052	9.44933	4	4.35349	9.76187	7.34367	6.4199	2.61615	6.89998	6.17394	3.25655	1.68982	5.89486	6.67464	3.80403	2.3707	3.04453	6.16444	5.40508	4.84807	5.08354	8.1409	7.03243	6.00376	3.97872	10.9132	6.47448	1.84681	10.1134	9.27188	8.43918	5.80509	9.10348	8.14041	7.61539	5.55982	13.4164	10.029	10.2501	1.64983	8.29243	10.8345	11.275	7.22219	5.55171	2.00222	4.30033
SARS-Co-V2 Infection Positive	Convalescence	48	32.2827	6.12596	7	4.47201	10.6287	8.23856	8.12397	2.83088	6.99393	5.95126	3.52773	2.34926	6.23404	5.99019	3.39363	2.51195	2.50983	6.06157	6.48129	5.18124	5.74507	9.26339	7.22991	5.81753	4.3823	10.9739	5.12821	1.89306	12.2809	9.1525	8.55636	5.99946	8.99634	8.30453	5.86638	5.7997	13.3059	10.1872	11.3108	1.53678	8.56847	6.76471	10.9886	7.49869	6.1307	2.91465	2.2653
SARS-Co-V2 Infection Positive	Convalescence	38	42.9688	8.57333	7	4.47668	10.3006	8.74655	7.64801	3.5159	6.96261	6.31655	3.41368	2.97513	5.4223	6.44999	4.01878	3.49997	2.03046	5.91803	6.4254	5.28447	6.10666	8.54705	6.9488	5.49673	4.60545	10.9922	5.66031	2.40243	10.4748	7.80881	8.92444	5.35175	8.58614	9.94074	10.5985	5.92115	13.2086	10.223	9.93462	2.01568	8.59872	5.01218	10.3031	8.64813	5.84348	2.76905	2.43633
SARS-Co-V2 Infection Positive	Convalescence	46	35.8901	8.9135	1	5.031	10.3693	8.46636	7.9246	4.66606	7.47134	6.24811	2.92037	2.20607	5.52621	7.98799	5.87383	2.96179	2.1485	6.38523	6.02543	5.11732	5.45573	8.62655	7.45187	5.37455	4.48851	10.9943	6.1221	1.96662	10.6767	8.67676	8.77384	7.05987	8.77495	8.83538	7.78134	5.53894	12.7366	10.2246	11.3858	2.65921	8.55329	10.729	11.4327	8.41109	5.6219	2.66038	5.04309
SARS-Co-V2 Infection Positive	Convalescence	56	27.6954	2.62197	3	4.12193	10.5057	7.79087	7.48739	2.56788	7.14589	6.16791	3.5123	1.74018	4.57521	4.82814	2.54372	2.6312	1.46317	4.86871	5.37995	5.1758	5.68562	8.97395	7.47055	5.58332	4.48633	10.6081	5.55268	2.08665	10.2099	8.81872	7.84532	6.75883	9.65536	8.97395	6.04445	5.71213	13.4937	10.0551	9.72091	1.49095	8.29325	7.86233	10.8298	6.75868	5.75567	3.69515	1.83925
SARS-Co-V2 Infection Positive	Convalescence	46	39.8526	6.21928	8	4.66573	9.87617	8.10109	5.94323	4.07118	7.11984	6.23592	3.17917	2.02639	3.62136	6.27219	4.49451	2.85479	0.1444	6.02869	5.69406	4.65256	5.66814	9.17637	7.28854	5.91385	4.69167	11.0605	5.89281	2.47547	10.5347	7.55986	9.09445	7.68471	9.25788	9.86697	8.27523	5.75917	13.5829	10.2902	10.8237	1.70374	8.31358	7.07604	11.1575	6.99999	5.2183	2.65982	1.77706
SARS-Co-V2 Infection Positive	Convalescence	45	37.645	9.07906	1	4.75375	10.4601	8.77843	6.20913	4.30298	7.37458	6.34658	3.36268	2.89791	4.64188	7.27949	3.67106	3.40329	1.42681	5.42413	6.40048	5.69948	6.26505	9.33228	7.98334	5.84528	5.5184	11.1924	6.95793	2.28887	10.3393	7.48067	9.16055	6.08086	9.65531	9.00385	7.79578	5.93404	13.7403	10.3713	9.88805	2.39872	8.61976	8.00947	11.2154	8.58379	5.67941	2.70984	5.06911
SARS-Co-V2 Infection Positive	Convalescence	64	22.7762	8.71783	4	5.15057	9.96265	8.49466	6.68759	5.43286	7.58141	6.40495	3.56237	2.28389	4.33457	5.19294	2.75901	2.92351	0.6252	5.95591	6.16937	6.00469	6.27057	9.73698	7.58752	6.1288	3.69857	10.8081	6.28994	2.76877	11.159	7.64446	9.18683	7.27986	8.89637	9.98398	6.09523	5.79364	13.5315	10.3415	12.8698	2.59332	8.78516	10.0754	11.1593	9.29216	5.66558	2.50299	2.60038
SARS-Co-V2 Infection Positive	Convalescence	57	29.0568	7.32105	2	4.19116	9.73729	8.58863	4.14934	2.95372	7.61397	6.3695	3.65801	2.24329	3.58434	5.23956	3.53293	3.17246	1.37728	5.63345	5.44735	4.89572	6.03177	9.25635	7.61781	5.50292	4.32221	10.996	6.83337	2.30482	9.18652	8.68015	9.02755	8.41657	8.9598	9.39085	7.72388	5.92057	13.0581	10.3288	11.5067	1.69307	8.63947	7.54758	11.5448	8.03473	4.2691	2.62935	2.50242
SARS-Co-V2 Infection Positive	Convalescence	65	38.4298	9.00983	3	4.22953	10.3033	9.28512	4.46357	3.1813	7.05096	6.27345	3.50164	2.43051	3.75082	6.56688	4.13566	2.98514	0.64046	5.5004	6.4633	5.5403	6.00023	9.30073	7.55532	5.66377	4.44906	11.1944	6.72216	2.44464	10.2245	7.44276	9.31249	5.93928	9.39699	9.79387	8.0801	5.98878	13.5904	10.3068	10.8731	2.13807	8.81868	8.20968	11.7602	7.5771	4.8938	3.03295	1.86653
SARS-Co-V2 Infection Positive	Convalescence	67	30.8576	8.72686	2	4.94417	9.81425	9.31112	2.81344	4.49084	7.78137	6.28771	3.79166	2.7789	3.96813	6.27798	3.82006	3.9106	0.84087	5.32802	7.07463	5.85327	6.77432	9.7118	7.15838	6.77402	4.58863	10.4479	5.57703	2.61992	9.91402	6.94814	9.36758	6.95441	9.79136	9.88014	8.57013	6.09781	13.9367	10.1654	11.3632	2.11999	8.87871	11.1289	11.5864	9.34287	4.91154	3.27951	2.62749
SARS-Co-V2 Infection Positive	Convalescence	59	26.0495	7.52876	5	4.54336	10.4103	8.50284	6.01309	4.32419	7.69231	6.23057	2.96344	2.59037	4.27381	7.10298	4.38018	3.4179	1.20026	5.81993	6.33589	5.22061	6.30214	8.79098	7.47681	5.78534	5.25653	11.0658	6.44713	2.30833	11.111	8.9436	9.35366	7.62357	9.25454	9.29371	7.96673	5.85699	13.901	10.2192	11.1198	1.76986	8.64883	10.8202	12.0369	7.38032	5.50577	2.48452	2.21471
SARS-Co-V2 Infection Positive	Convalescence	60	30.5415	6.14402	10	3.43936	10.3779	8.16029	7.87644	2.1815	6.83212	6.04137	2.62361	2.3281	5.37901	6.85804	5.18085	3.62555	2.06093	5.9568	5.45208	5.01382	6.18144	9.09413	6.98958	5.14284	4.64376	10.9036	5.62671	1.96032	9.74111	8.56589	9.10606	5.04514	9.20454	9.11853	9.47208	5.68587	14.0683	10.1275	11.0761	2.23373	8.4663	10.1408	11.3277	6.63868	5.74852	1.85006	2.03021
SARS-Co-V2 Infection Positive	Convalescence	76	25.327	3.6244	4	4.48959	10.3952	8.49693	8.06971	3.23454	7.36846	6.1889	3.52244	2.62432	5.47657	6.09778	3.47668	2.95497	3.78676	5.36773	6.53595	5.55595	6.67276	9.90493	7.24529	5.64234	4.65171	11.1451	5.08084	2.27981	10.0704	9.8632	8.82833	6.9696	9.63382	9.10811	7.42993	5.907	13.2566	10.1187	10.9477	1.43802	8.5032	5.17794	10.6917	9.07493	5.94716	3.37671	3.36443
SARS-Co-V2 Infection Positive	Convalescence	65	37.145	8.23016	2	4.6053	10.6631	9.50852	8.03912	4.35246	7.73947	6.1692	2.7486	2.56412	5.79063	8.05817	4.52395	3.8243	1.66377	5.76078	7.30569	5.81403	6.23736	9.36141	7.86203	5.99294	5.02454	11.0057	6.49395	2.4538	11.4494	8.42814	9.26999	6.40075	9.8394	9.92736	9.41302	5.91116	12.6066	10.1806	10.4816	2.70843	8.60646	10.8703	11.5797	7.74649	5.87732	2.31109	2.5665
SARS-Co-V2 Infection Positive	Convalescence	68	23.6234	7.76958	4	4.18937	10.1223	9.32999	7.07093	5.11553	8.24991	6.32539	3.53407	2.93631	4.76695	6.77931	5.32865	3.62582	1.30058	6.48666	7.23333	5.68598	6.87844	9.9645	7.5388	5.72552	5.53713	11.0833	5.39719	2.36405	11.5396	7.92577	9.27929	8.16484	8.46589	10.2615	11.5221	5.90596	14.1062	10.3798	11.3787	2.984	8.77358	9.27039	11.5339	8.55319	5.60964	2.99382	3.18746
SARS-Co-V2 Infection Positive	Convalescence	58	37.9705	9.74133	3	4.63343	10.013	8.94077	6.79919	4.19214	7.728	6.19478	3.02174	2.49315	5.49854	8.20521	4.00248	3.57411	2.59983	6.21045	7.10811	5.73066	5.61839	8.6968	7.33888	6.2775	4.9919	10.7245	6.52378	2.44302	10.2835	9.12306	9.1284	6.53512	9.92069	8.91989	6.71533	5.71207	13.2083	10.1151	9.63065	2.57386	8.77163	11.6049	11.9006	8.254	5.5402	3.08596	2.82382
SARS-Co-V2 Infection Positive	Convalescence	40	41.5097	3.98564	6	4.35048	10.7356	7.77826	8.0309	3.87421	7.52348	6.34066	3.82825	2.40096	6.38544	5.53522	3.58007	2.86119	2.62049	6.2584	5.83562	5.27208	5.71911	9.21295	7.3241	5.53874	4.5229	10.9259	5.86138	2.22385	10.2591	7.5945	8.80905	7.54589	8.91653	9.85984	7.7132	5.69244	13.3779	10.2623	10.3751	2.23337	8.56453	3.95228	10.4072	6.86533	6.20766	3.16057	3.68657
SARS-Co-V2 Infection Positive	Convalescence	70	33.8996	9.14228	3	4.215	10.0633	8.49355	6.68176	4.14926	7.83335	6.29883	3.84926	2.90575	4.59889	6.41679	3.43256	3.30978	2.03717	5.59592	6.40864	5.5639	6.11117	8.81457	7.33838	6.35331	4.59234	10.5774	6.3298	2.66797	10.8264	9.44047	9.01644	8.20542	9.65804	9.24504	5.81342	5.73604	13.0346	10.1868	8.49309	2.08024	8.54888	9.07072	10.4699	7.24631	5.11195	2.64066	2.30971
SARS-Co-V2 Infection Positive	Convalescence	38	37.3587	7.58897	3	4.58162	10.5594	8.40166	7.93066	3.76761	7.41431	6.29625	3.7143	2.05202	5.3045	6.4424	3.77603	3.10392	1.95172	5.90825	6.21844	5.54376	5.79242	9.25655	7.31384	5.74808	4.62434	11.0217	6.35553	2.44516	10.6429	8.28137	8.87437	8.04086	8.82304	9.2945	7.23156	5.6932	13.405	10.2631	10.3303	2.7551	8.52405	9.12577	10.8316	6.96914	6.13863	3.0652	3.33906
SARS-Co-V2 Infection Positive	Convalescence	53	43.9441	8.57634	2	4.5829	10.0902	8.5068	5.84795	4.08911	7.70091	6.36359	3.45195	2.16986	5.9734	6.80096	5.17951	3.09012	2.50302	5.54734	6.14144	5.49099	6.0684	9.36629	7.26107	6.03138	4.55727	10.8747	6.43562	2.50706	10.8925	7.92815	8.59809	6.78409	9.50392	9.42537	6.31721	5.79159	13.1945	10.1578	10.9637	2.79171	8.5871	9.23799	11.6335	8.69428	4.98879	2.72151	4.43004
SARS-Co-V2 Infection Positive	Convalescence	39	52.2549	6.00254	6	4.65368	9.9722	8.46666	8.15228	5.05709	7.45489	6.13223	2.73963	2.89146	5.65102	7.17217	5.58767	3.59852	1.91907	6.27441	5.85863	5.27022	6.0629	9.11505	7.43658	5.96159	4.10158	10.8512	6.45706	1.76395	10.8236	8.68423	9.18476	6.66576	8.86505	9.53108	5.73876	5.78238	14.4155	10.2813	8.91087	1.73931	8.51322	6.75069	11.6018	7.91725	5.69779	2.84588	2.72492
SARS-Co-V2 Infection Positive	Convalescence	41	35.7373	7.07119	6	4.74112	10.5457	7.33118	7.80989	3.30774	6.81928	6.14648	3.31357	2.25918	5.55664	5.49606	3.50401	2.7039	2.13384	6.0477	5.52448	5.13082	5.67271	9.3306	6.92632	5.26005	4.44436	10.8544	5.72721	2.0396	9.61602	8.15971	8.102	6.99373	9.14627	8.60107	4.54858	5.6545	12.7745	10.0843	9.78487	2.50663	8.17576	6.2861	10.4153	8.44023	5.72456	2.988	2.7754
SARS-Co-V2 Infection Positive	Convalescence	55	23.6111	4.33182	6	4.35864	10.3197	7.00521	8.87609	4.15629	7.18669	6.36789	3.05143	2.05011	6.56447	5.74494	3.03369	2.95246	3.12845	5.4892	6.00586	5.47993	6.09828	9.338	7.64004	5.44967	4.461	11.128	5.62237	2.28167	11.0228	9.06442	8.63468	6.26357	8.83591	8.6899	5.113	5.7132	12.9836	10.2059	9.87258	1.7183	8.2954	7.145	10.2171	7.07106	6.14484	2.77492	1.77387
SARS-Co-V2 Infection Positive	Convalescence	72	28.7274	8.71181	4	4.53361	10.4599	8.41016	7.57464	4.54091	7.35478	6.2731	3.4295	2.65597	5.84576	6.44004	3.46327	3.2553	2.45113	5.76495	6.28431	5.49755	6.28661	8.98919	7.26232	5.52762	4.08187	10.9545	6.09825	2.25288	10.6429	8.67157	9.10551	7.52346	8.98171	9.71087	8.93292	5.74204	13.3537	10.2668	10.5394	2.22447	8.58065	6.19938	10.9186	9.32063	6.0294	2.71765	3.0168
SARS-Co-V2 Infection Positive	Convalescence	71	27.473	0	2	4.52751	10.6869	8.38701	7.69772	3.53426	7.80781	6.07421	3.64445	2.39717	5.77373	6.52267	3.66726	3.48846	3.55942	5.8682	6.03202	5.40307	6.61819	9.57862	7.16998	6.06037	4.31942	11.1502	5.71065	2.32788	10.2466	10.1341	8.80994	7.15329	9.12803	8.65313	6.20353	5.84054	13.1799	10.2348	8.41158	1.97904	8.65602	5.28402	10.8309	8.05758	6.0332	2.69824	2.55457
SARS-Co-V2 Infection Positive	Convalescence	63	36.6669	9.061	3	4.45195	10.4182	8.46673	6.12814	3.58491	7.37869	6.33695	3.55279	2.06126	4.14665	6.20122	3.28661	3.14142	1.31589	5.93379	5.83464	5.18413	5.79135	9.40986	7.22559	5.60889	4.92201	10.8718	6.38682	2.13424	11.1815	8.81855	8.95605	6.60911	9.557	8.80793	6.70361	6.08113	13.7325	10.2648	10.9667	2.44091	8.61181	3.8059	10.1919	8.15408	5.21611	2.88642	2.97049
SARS-Co-V2 Infection Positive	Convalescence	52	30.4839	8.8262	2	4.68796	10.5357	8.60934	8.21317	3.60929	7.18889	6.005	3.02844	2.15989	5.22114	7.94379	4.28062	2.57202	2.03724	5.0178	6.49161	5.54107	5.31863	9.47101	7.36463	5.23113	4.25389	11.0218	6.44327	2.0155	10.8525	8.83817	9.3776	6.63293	9.47651	8.84624	8.02334	5.33234	11.9998	9.9734	10.9167	2.66151	8.57224	9.41492	11.193	7.38782	5.82597	2.79168	4.03782
SARS-Co-V2 Infection Positive	Convalescence	59	30.9375	7.90806	5	4.53666	10.233	8.45656	8.31537	4.49985	7.23066	6.14288	2.83682	2.41669	6.37018	7.50814	4.73914	3.14485	2.13777	5.76176	5.8059	5.37459	5.78612	9.18023	7.34999	5.37081	4.69582	10.854	6.10743	2.19783	11.0911	7.58551	9.03762	7.35066	9.22856	9.65695	9.86405	5.69113	13.5374	10.2094	10.9315	1.93657	8.45549	7.26232	10.4393	7.03436	5.66703	2.61038	1.83534
SARS-Co-V2 Infection Positive	Convalescence	19	30.5833	7.14344	2	4.13724	10.6944	7.4006	7.9198	3.78885	6.93249	6.14216	3.53132	2.54773	5.47704	5.75469	3.16398	2.68865	1.16666	6.00985	5.65274	5.30791	5.31404	9.78212	7.10036	5.06837	4.57432	11.1155	5.94045	1.93651	10.3702	8.90106	8.56433	6.43511	9.43162	8.67633	6.41417	5.57245	13.1942	10.0474	10.2147	1.76368	8.44768	7.07692	10.3516	7.23648	5.88809	2.51487	1.17043
SARS-Co-V2 Infection Positive	Convalescence	42	25.3811	3.39261	5	4.866	10.3413	7.73976	8.04104	4.38553	7.1559	6.21638	2.87787	2.02689	5.4934	6.0685	4.33876	3.49197	1.75074	6.2673	6.61272	5.7559	5.88372	9.71321	7.16517	5.35636	3.96543	11.1634	5.12593	1.54772	10.8998	7.51592	9.02505	6.81746	9.45877	9.60567	6.82787	5.71257	13.7357	10.2869	10.713	2.21886	8.62609	10.4895	10.971	7.08957	6.15833	2.40463	8.09453
SARS-Co-V2 Infection Positive	Convalescence	56	30.1235	3.51603	4	4.81276	10.2355	8.08529	8.11804	4.75976	7.2178	6.16966	3.05803	2.50523	5.81554	7.70019	4.93222	3.46605	2.12824	5.60315	5.59676	5.3546	5.91524	9.27989	7.35798	5.43982	4.11968	10.4823	6.08437	1.88939	10.0364	8.39626	9.03828	6.13233	9.03314	9.97209	9.97044	5.74954	14.033	10.2011	10.3004	1.681	8.6142	7.70187	11.2264	7.3768	5.7487	2.88335	2.17012
SARS-Co-V2 Infection Positive	Convalescence	37	33.606	6.87854	8	4.68238	10.2894	7.77241	7.89523	4.57775	6.85184	6.15208	3.54888	2.32381	5.22294	6.95605	4.54202	2.90295	1.44756	6.63032	5.80382	5.19761	5.71608	9.34393	7.20192	5.69203	4.59854	10.9494	6.06245	2.03909	10.486	9.07105	8.30107	6.9954	9.09076	9.24387	10.2255	5.68641	13.4062	10.2382	10.455	1.86792	8.58722	6.15982	10.4824	7.77152	5.89387	2.49834	2.20845
SARS-Co-V2 Infection Positive	Convalescence	67	34.4908	2.64906	5	4.34014	10.4058	8.09979	8.12835	4.8453	7.205	6.09174	3.14199	2.35283	5.41668	6.49305	4.89939	3.42573	2.36617	6.0626	6.14864	5.32073	6.73988	9.36979	7.54957	5.38794	5.46141	11.1049	5.78179	2.41386	11.6114	9.16006	8.61353	6.54806	9.0007	8.93189	7.51218	5.66288	13.5155	10.2398	10.4506	2.09332	8.53702	5.56468	11.8115	7.31718	6.04609	2.99861	2.962
SARS-Co-V2 Infection Positive	Convalescence	41	45.8131	9.38612	6	4.70422	10.8729	8.07027	8.7063	4.11794	7.84671	6.51155	3.52213	2.34934	6.80392	7.26441	3.62241	3.40625	2.80653	5.81118	6.91763	5.80772	5.68825	9.97826	7.40057	5.53659	3.78942	11.295	5.93444	2.22225	10.3291	9.36108	9.0715	5.23394	9.28261	8.97027	6.0085	5.88532	12.6576	10.3698	10.0458	1.77716	8.61422	5.25559	10.8174	8.42159	6.38749	2.99394	2.9538
SARS-Co-V2 Infection Positive	Convalescence	69	26.5793	8.81717	2	4.84146	10.8065	8.94316	8.43156	3.85533	7.71832	6.23295	2.98115	2.11146	6.53515	6.44367	3.19632	2.95108	1.67587	5.26614	5.79771	5.56066	5.98521	10.0087	7.3427	5.63174	4.61646	11.1423	6.55462	2.51396	11.1664	8.6043	9.01147	6.67326	9.51633	9.26457	8.06859	5.85441	13.2243	10.289	10.295	2.63176	8.48093	6.20617	11.8947	7.46816	5.83207	2.483	2.90825
SARS-Co-V2 Infection Positive	Convalescence	55	36.9887	8.37164	2	3.72398	10.7386	8.31509	7.13992	5.34507	7.59694	6.26724	3.38838	2.31918	6.21444	6.8943	3.50389	2.73603	1.45328	6.42388	6.47277	5.48325	5.82119	9.48289	7.70458	5.97576	4.74681	11.1642	6.02763	2.32389	12.0074	9.42655	9.223	6.63551	9.5544	8.48088	6.86487	5.79843	11.7746	10.2442	11.0068	3.80427	8.65526	5.58596	11.7548	7.34253	6.16002	2.78358	3.82389
SARS-Co-V2 Infection Positive	Convalescence	44	42.449	5.4938	6	4.65681	10.4636	8.45864	7.88933	4.50223	7.72747	6.2908	3.96671	2.66922	6.60087	6.28859	3.93187	2.70767	3.00667	6.44548	6.24621	5.47649	5.87669	9.61056	7.37428	5.01936	5.23042	11.137	5.85771	2.37822	11.3437	8.28112	8.90138	7.15522	8.86156	9.96459	6.80452	5.97472	13.5273	10.2515	10.5904	1.67293	8.56629	5.94726	10.9826	8.09194	5.9883	3.53284	3.72761
SARS-Co-V2 Infection Positive	Convalescence	39	30.193	9.26269	4	5.16512	10.9765	8.34793	8.84468	3.84387	7.44589	6.3051	3.65365	2.32274	6.1679	7.16891	3.1053	2.89191	3.12477	6.04173	6.27239	5.88259	5.38509	9.78354	7.36266	5.51808	5.17949	10.7285	5.97594	2.5351	11.4934	8.77625	8.81922	5.24422	9.53403	8.12301	5.76883	5.90311	12.9043	10.2467	10.4439	2.2512	8.4587	7.51343	10.6313	6.82316	6.45855	3.19367	3.71637
SARS-Co-V2 Infection Positive	Convalescence	46	39.0625	7.66723	3	4.66133	10.6869	8.51214	8.1044	4.0485	7.24487	6.05498	3.15881	2.06644	6.10169	6.6878	4.15028	3.11974	2.47635	6.35644	6.33438	5.27861	5.20686	8.75841	7.19093	5.74429	5.36194	11.1258	5.47689	2.05039	12.0103	8.79313	8.94408	6.10203	8.91184	9.23293	5.56322	5.68331	12.7709	10.1167	9.56839	1.68342	8.43821	5.911	11.2821	6.773	5.78979	2.41897	3.92395
SARS-Co-V2 Infection Positive	Convalescence	58	22.8028	7.30901	4	4.205	10.7722	8.39336	7.44513	3.40812	7.64465	6.22906	3.05258	1.67864	5.52512	6.69943	2.61159	3.10573	2.11337	5.55876	6.06515	5.4027	5.8848	9.56453	7.3907	5.95298	4.90036	10.8356	6.39881	2.21886	10.3528	7.25242	9.15183	7.8078	9.83489	9.12888	7.91293	5.77034	12.7531	10.1799	11.8753	1.81627	8.5163	8.30535	11.9774	8.54053	5.91003	2.39557	2.28578
SARS-Co-V2 Infection Positive	Convalescence	71	35.1852	0	7	4.58721	10.7027	8.66729	8.89377	3.9777	7.79373	6.34032	3.23648	2.44079	6.21361	6.87896	3.82688	3.30182	3.30947	5.33915	6.20751	5.53593	6.41013	8.89534	7.18725	5.92515	4.71472	10.9802	6.0337	2.46511	10.7057	9.38282	8.63083	6.21566	9.31826	9.26011	8.56705	5.82238	13.2699	10.0872	9.67963	2.29789	8.65016	6.64923	11.0722	6.90493	6.05196	3.11011	2.35515
SARS-Co-V2 Infection Positive	Convalescence	43	32.1003	6.61664	6	4.17229	10.6096	7.88328	8.02466	2.56759	7.10462	6.15556	3.56065	2.05068	5.02758	6.21542	4.20745	2.85997	2.05766	6.11591	5.7618	5.14467	5.53155	9.19849	7.43622	5.81258	4.24279	11.1415	5.94187	1.93005	10.4058	9.15472	8.48128	6.43447	9.59953	8.49488	5.55424	5.73471	13.1398	10.1708	10.7541	1.99331	8.35757	7.65873	10.564	7.09968	6.07106	3.22255	1.71876
SARS-Co-V2 Infection Positive	Convalescence	72	22.2063	8.66063	4	4.18315	10.6381	8.22395	7.64358	4.00242	7.64395	6.33085	3.68687	2.22162	5.03211	5.58898	2.89553	2.77293	2.02329	5.58301	5.2152	5.04686	5.22744	9.13396	7.46575	5.56687	5.16164	10.7399	6.01666	2.82224	9.59482	7.79085	8.80331	7.87556	9.8211	8.50241	6.11297	5.9232	13.3924	10.1856	11.7909	2.0652	8.44735	6.99274	10.9084	6.23646	5.6369	2.47367	3.75302
SARS-Co-V2 Infection Positive	Convalescence	57	30.4236	3.40766	14	4.70033	9.73986	8.21231	6.56857	4.14206	7.56861	6.30052	3.78493	2.40819	4.94917	5.66718	3.0428	3.3736	2.91857	5.52566	5.83772	5.53691	6.46125	9.37284	7.73078	5.94461	4.40763	11.0031	5.80891	2.25853	10.6869	10.0203	8.62605	7.45777	8.53248	11.5953	3.57358	5.70977	13.0581	10.1928	11.5004	3.16321	8.62265	5.60148	10.6896	9.39974	5.48155	3.42454	3.47567
SARS-Co-V2 Infection Positive	Convalescence	44	31.4131	8.35057	5	4.23996	10.5382	8.55653	7.79645	3.54897	7.57576	6.17718	3.89322	2.6845	5.49446	6.67962	4.54743	2.91141	2.5305	5.15123	6.18236	5.7031	5.6563	9.12007	7.31038	6.0401	3.96173	10.888	6.11705	2.21078	9.96474	8.95203	8.69796	6.67989	9.24669	8.5824	6.1544	5.86858	13.2356	10.1261	9.38816	2.60687	8.37408	7.80244	11.1767	7.68253	5.97023	4.0127	1.41364
SARS-Co-V2 Infection Positive	Convalescence	52	30.1306	10.0032	1	4.19767	10.1926	8.28342	6.54476	4.26132	7.69738	6.17437	3.09501	2.12085	4.56773	7.54175	5.25353	2.90425	1.56091	5.90634	5.37415	5.01782	5.37971	8.66526	7.28295	5.59086	4.32139	10.8622	6.03258	2.2087	9.92257	8.98637	8.75403	6.61027	8.59025	9.18403	5.46253	5.77514	12.8415	10.0982	10.3743	1.69491	8.34442	10.8059	11.5794	7.9047	5.49939	2.63935	2.12504
SARS-Co-V2 Infection Positive	Convalescence	52	28.7047	3.48894	9	4.52068	10.8388	7.79064	8.31338	3.89762	7.54974	6.39143	3.1442	2.16261	7.11552	6.37371	4.21474	3.0457	4.25798	5.80867	5.73954	5.72624	5.67001	9.09359	7.17304	5.33132	4.18567	11.2269	6.19457	2.26413	10.9227	9.1547	8.67618	5.69573	9.08612	9.37986	5.97905	5.80318	12.9494	10.3137	10.1122	2.01244	8.35363	5.72759	11.489	7.80648	6.04315	2.74584	0.87408
SARS-Co-V2 Infection Positive	Convalescence	27	45.8371	8.1248	4	4.65987	10.2987	8.10657	5.74521	3.45624	6.93003	6.31257	3.46454	1.70168	4.91059	6.57	3.54381	3.03627	2.03435	5.87033	5.80434	5.04045	5.05596	9.05116	7.15472	5.43765	3.78002	10.8722	5.21424	2.20748	10.7223	9.5891	8.71462	7.10624	8.92908	8.96224	7.26614	5.50727	13.1175	10.2858	11.3488	1.85212	8.33925	6.81831	11.9019	6.949	5.41699	2.48122	1.84941
SARS-Co-V2 Infection Positive	Convalescence	55	35.2713	6.07178	6	4.63826	10.4632	8.92717	7.31441	5.05005	7.72983	6.24513	3.37282	2.54197	6.38931	7.24216	5.33622	3.09968	2.94779	5.75951	5.76895	5.36952	6.07551	9.52605	7.29144	5.37354	4.9316	10.8994	5.35047	2.40809	10.8131	10.2142	8.96576	8.08799	9.07366	9.55785	9.13405	5.92251	13.6594	10.1703	9.85719	2.61843	8.41144	7.61212	11.0463	7.43376	5.95796	2.10992	6.16299
SARS-Co-V2 Infection Positive	Convalescence	61	35.5359	9.17238	3	4.62706	10.5157	8.48517	6.64174	3.81507	8.00256	6.22089	3.42358	2.9104	3.78133	6.99843	5.2425	2.85864	2.27338	5.43423	6.00635	5.55027	6.29865	9.56442	7.53391	6.1053	4.42028	10.8147	7.10548	2.44264	10.7905	9.92317	8.93735	7.92957	9.79699	9.28751	8.56219	5.94546	13.6133	10.1106	10.6957	1.93589	8.55555	9.83498	10.426	7.30012	5.40351	2.55138	2.05521
SARS-Co-V2 Infection Positive	Convalescence	58	28.336	6.8966	4	4.4443	10.5457	8.24793	7.40323	4.80758	8.10794	6.437	3.00037	3.00125	5.13757	7.94807	5.51289	4.123	3.25261	5.38565	6.66742	5.84046	6.66479	9.79815	7.7233	5.97812	5.90941	10.8344	6.62178	2.81298	10.9117	9.47471	9.13772	7.06954	9.26467	9.9139	10.7444	5.84352	13.9372	10.3071	10.4107	2.43736	7.97699	8.16075	10.8033	7.98611	5.8757	2.83726	3.62535
SARS-Co-V2 Infection Positive	Convalescence	64	38.4298	8.00439	2	4.54706	10.6744	8.87094	6.82068	4.85436	7.3921	6.42389	2.79901	2.7934	5.35817	7.58118	5.10918	4.07686	2.04934	6.22411	6.42185	5.75646	6.35414	9.53718	7.48552	6.59878	5.27294	11.1326	5.76389	2.30877	9.78233	8.92846	9.39631	7.21267	9.5453	9.43497	6.7835	5.74774	14.0085	10.3705	11.2885	1.67368	8.66829	9.23883	11.425	7.93904	5.38895	3.21976	1.77703
SARS-Co-V2 Infection Positive	Convalescence	39	30.4236	7.44146	3	5.11631	10.6293	7.87164	8.26669	4.37901	7.1701	6.17266	2.79144	2.21086	6.83296	7.23663	5.65859	3.3013	3.97824	6.07867	5.45859	5.43773	5.57734	9.03099	7.52242	5.11552	3.77461	11.0776	5.98801	1.74219	11.5438	10.2657	8.96191	6.79729	8.76141	9.87237	9.44032	5.56256	13.2806	10.1544	9.13223	1.55874	8.35304	8.23416	10.8696	7.99417	6.26196	3.4838	7.63647
SARS-Co-V2 Infection Positive	Convalescence	40	48.4376	8.63655	5	5.80821	10.7136	7.89997	5.19406	4.24378	7.37151	6.36831	3.47546	2.16854	6.90503	6.78566	3.72872	3.34016	3.67239	5.98992	6.0512	5.28173	5.64465	8.83447	7.55991	5.90408	5.15431	11.0624	5.89197	1.92452	10.1642	9.77908	8.9863	7.28016	8.54248	9.94452	6.88308	5.91887	12.8437	10.3733	10.0089	1.87173	8.55094	7.58414	10.9083	8.2336	5.76558	3.2221	3.10136
SARS-Co-V2 Infection Positive	Convalescence	56	42.2656	7.65218	3	5.16337	10.7948	8.82201	8.35065	4.51729	7.63057	6.49069	3.35946	2.92504	5.80953	7.05667	5.55245	3.46852	2.5421	6.27908	6.49518	6.07741	6.14083	9.82553	7.56903	5.68757	4.53368	10.9746	6.90055	2.48222	11.4807	8.63831	9.11987	6.86826	9.15061	10.4619	7.61944	5.8386	13.1664	10.1668	10.2758	2.11525	8.74093	9.47259	11.4798	7.5162	6.02652	3.32871	2.9511
SARS-Co-V2 Infection Positive	Convalescence	55	34.8311	6.34872	1	4.98955	10.2303	8.35524	7.73927	5.03951	7.68984	6.40891	3.21368	2.45844	4.93486	6.5963	6.53139	3.85934	1.75621	5.81925	5.96893	5.44314	6.62253	9.69438	7.5432	6.00647	4.2797	10.6956	6.00727	2.5035	10.2247	8.28576	8.86405	8.79402	9.43587	9.64727	5.64204	5.59801	13.9629	10.2433	10.386	2.10645	8.4172	10.3756	11.9063	7.71865	5.73119	2.45861	1.91072
SARS-Co-V2 Infection Positive	Convalescence	41	35.2273	8.0676	5	4.9278	10.2918	8.07036	7.68639	4.17469	6.90657	6.33472	2.65414	2.31542	4.82662	7.2885	6.00321	3.66837	2.16466	5.6272	5.77823	5.25117	6.10773	8.89646	7.34791	5.63122	4.27156	10.8744	5.98549	2.14595	10.7347	8.79095	8.87398	6.75465	8.98997	9.04607	6.74895	5.53629	13.4561	10.3203	9.95221	1.68931	8.45544	8.57629	11.5118	7.76617	5.52741	2.61204	2.05719
SARS-Co-V2 Infection Positive	Convalescence	64	24.2188	9.15131	3	5.47719	10.5471	7.67093	8.15009	3.98703	7.36524	6.28878	3.52292	2.33249	5.4847	6.80139	4.37607	3.40805	2.61031	5.62514	5.76136	5.42881	5.89166	9.51134	7.05539	5.67758	4.39074	11.1543	6.42563	2.49435	12.354	9.23183	8.61338	7.05592	9.60156	9.24219	7.35362	5.70457	13.5563	10.3269	10.9383	1.99974	8.54228	7.87517	10.6417	7.13308	5.99367	2.93983	3.78897
SARS-Co-V2 Infection Positive	Convalescence	65	47.3402	9.07906	5	4.91036	10.6385	8.75451	7.29065	4.23265	7.73919	6.4422	3.41861	2.41822	4.90621	7.20362	4.41396	3.17134	1.06616	6.36037	6.40746	5.21708	5.932	9.65751	7.5535	6.11957	5.35931	11.1818	6.15675	2.5124	10.4365	6.94523	9.03679	7.28637	8.47504	9.87935	9.0266	5.76234	13.0868	10.3977	10.912	2.22931	8.62032	7.61861	11.1903	6.92773	5.63648	3.25309	4.70325
SARS-Co-V2 Infection Positive	Convalescence	67	24.9108	6.05973	6	4.88475	10.5122	8.56456	7.00204	5.18178	7.52962	6.18469	3.21643	2.33442	4.35366	6.26441	4.37472	2.94056	0.61985	6.03744	6.12381	5.53478	6.27716	8.87868	7.36776	5.96584	4.66526	10.9736	6.32372	2.72995	10.4926	7.92559	8.88288	6.27701	8.98939	11.5547	7.97345	5.66182	13.7455	10.2627	8.62827	2.18996	8.5553	11.2058	12.2109	7.29799	5.54986	2.72666	2.1466
SARS-Co-V2 Infection Positive	Convalescence	35	38.2771	8.02245	3	4.71847	10.7506	8.46131	8.03579	3.93826	7.37006	6.10445	3.51909	2.74974	5.71947	6.31802	3.71229	2.91291	1.80294	5.63162	6.46892	5.7171	5.85044	9.41765	7.16937	5.26045	5.51809	11.0982	6.14157	2.33087	10.7948	7.30341	8.88202	6.32882	9.41972	9.38737	10.2705	5.84159	13.3636	10.1778	10.923	2.4473	8.59598	10.5228	10.9915	8.25929	5.96886	2.71754	3.50309
SARS-Co-V2 Infection Positive	Convalescence	60	31.2538	9.75939	2	5.03881	9.505	6.43126	6.29101	4.48625	7.10633	6.20143	3.01017	1.76242	3.89303	6.18085	4.2438	3.04849	0.87749	5.59374	5.25898	5.35282	5.95169	9.14926	7.67695	5.62525	4.18304	10.2567	6.43748	2.69211	11.7025	7.57388	8.66265	6.88001	9.4976	9.80421	5.59004	5.71876	12.8477	10.1869	9.41352	1.77597	8.39076	7.21962	11.2298	7.10176	5.17595	2.70678	2.40454
SARS-Co-V2 Infection Positive	Convalescence	77	27.4597	7.85989	2	4.53186	9.89124	6.15663	5.1242	4.44125	8.10665	6.10373	3.15415	2.77346	4.04138	6.79587	5.4321	3.61027	0.81503	5.98594	7.06544	5.91335	6.91636	8.91881	7.58554	6.41289	5.8387	11.0142	6.64214	2.62589	10.3018	7.7193	9.23039	8.14717	9.38925	8.5482	8.1973	5.72734	14.0883	10.2229	11.9626	2.17433	8.78525	10.1932	11.2602	9.30727	4.8986	2.76533	2.88561
SARS-Co-V2 Infection Positive	Convalescence	61	32.9929	7.98633	4	4.31901	10.3007	8.01843	6.24815	3.37403	7.40908	6.36269	3.0184	2.17682	5.80922	5.83429	4.85336	2.84318	1.86105	6.00558	5.99823	5.29396	5.63704	9.52352	7.19458	5.90969	4.67746	10.8685	6.3685	2.23755	11.8812	7.51784	9.05149	7.33434	9.45382	8.58061	8.23847	5.88465	13.205	10.3018	10.0856	2.07027	8.47788	7.03157	9.85159	8.30912	5.47532	2.45557	2.76073
SARS-Co-V2 Infection Positive	Convalescence	63	29.1459	8.87737	2	4.65899	10.2672	8.83372	5.02159	3.04102	7.66683	6.21135	3.25072	2.38845	3.67641	5.31075	2.81617	2.75883	0.60077	5.97848	6.09071	5.46606	5.67733	9.34315	7.1931	5.96014	4.89668	11.1437	6.76429	2.39734	10.7611	7.15763	8.80249	6.40844	9.62582	9.28313	5.36725	5.7912	13.0997	10.2022	10.4872	1.83118	8.49606	5.76852	11.6361	6.67458	5.1137	3.07058	2.40073
SARS-Co-V2 Infection Positive	Convalescence	50	44.1159	6.71297	5	4.85655	10.8316	8.87455	8.4038	3.30688	7.75809	6.3772	3.73255	2.39999	7.01025	6.91561	3.3213	3.1292	2.8393	5.53302	6.45227	6.03729	5.89853	9.7122	7.28926	5.92933	4.90165	11.1856	5.68931	2.03639	10.6691	9.44266	9.36563	6.98489	9.38067	9.38674	6.98621	5.85269	13.1147	10.3184	11.4894	2.69757	8.70945	8.48802	11.2778	7.90104	6.27024	2.99973	3.17905
SARS-Co-V2 Infection Positive	Convalescence	81	25.3093	5.29813	3	4.77247	9.98521	9.35985	7.26161	4.71038	8.19482	6.22174	3.6908	2.76594	4.74295	6.92558	4.66258	3.62369	1.9188	6.33557	7.02127	5.87352	7.32064	9.09178	7.14953	6.02592	4.63081	10.8841	6.44996	2.48532	10.3515	8.33276	9.28517	6.1573	9.30749	9.84786	10.1146	6.06723	13.723	10.3734	10.6534	2.28328	8.80988	9.0811	11.6811	7.56956	5.72462	2.76406	1.88827
SARS-Co-V2 Infection Positive	Convalescence	57	32.2079	7.63713	7	5.01706	10.9033	8.7948	6.09791	3.62462	7.54981	6.23145	3.27945	2.58666	5.93839	6.09505	2.72196	2.73467	2.6967	6.05084	7.1893	5.64483	6.58954	9.17233	7.73959	5.79663	4.65224	11.0836	6.30844	2.25419	11.5357	9.67982	8.90842	5.87155	9.57895	12.3254	7.53454	5.98632	13.3291	10.2169	9.85273	2.63442	8.67336	7.83879	10.6317	8.40121	6.33129	3.25931	2.21888
SARS-Co-V2 Infection Positive	Convalescence	37	46.875	8.90447	3	4.26142	10.1617	7.72648	7.55024	3.97642	7.27901	6.33717	3.54542	2.49604	5.42353	7.47814	4.18876	3.36829	1.8661	5.18568	6.61588	5.69911	5.96539	9.12888	7.37204	5.52331	4.21022	11.0964	6.00084	2.34273	10.9325	9.73145	9.39957	7.27364	8.60637	10.2968	7.03521	6.33929	13.2707	10.3657	10.9105	2.8775	8.59367	7.41437	11.715	6.9936	6.11799	1.98547	3.7347
SARS-Co-V2 Infection Positive	Convalescence	54	61.5081	7.35717	8	4.68776	10.7157	8.60339	8.36085	3.23569	7.63001	6.52203	3.4975	2.02702	6.38458	5.55759	2.43107	3.11052	3.01332	6.27517	6.00447	5.47812	5.99707	9.12676	7.46784	5.41664	5.16116	11.1055	6.24052	4.52055	10.1508	9.39974	9.13239	6.2177	9.49065	9.0071	8.32049	5.58575	12.0773	10.3139	10.0644	1.71513	8.25957	7.13863	10.5225	8.42143	6.17969	3.26352	2.22187
SARS-Co-V2 Infection Positive	Death	75	22.174	9.03692	7	3.86923	10.2594	8.50622	7.63711	3.00489	7.99003	6.15411	3.46303	3.4886	5.96527	8.2653	8.70313	2.94671	3.96147	5.05275	6.30625	5.75369	6.78554	8.31591	7.11592	6.71196	3.55962	10.7099	7.86466	2.0801	10.5393	10.4299	9.22901	5.85641	8.89213	9.19743	5.06309	5.87299	13.0552	10.2352	10.23	2.12931	8.55386	6.83561	10.5872	7.76222	5.63105	3.29585	1.54782
SARS-Co-V2 Infection Positive	Death	74	52.3126	9.44632	4	4.24776	10.6096	9.33186	6.79806	2.61322	8.67015	6.40059	3.53611	3.41886	3.67093	6.02604	2.71624	3.5687	0.9896	6.348	8.34004	5.94821	7.1813	9.41948	7.38162	6.60681	4.50889	11.0559	7.4962	2.76838	11.547	9.24293	9.15306	6.22907	9.25727	9.38691	6.87081	5.98067	13.2034	9.98903	8.95488	2.15781	8.74938	6.59832	11.4089	7.95377	6.22807	3.81507	4.36629
SARS-Co-V2 Infection Positive	Death	65	40.3001	7.20967	4	4.11651	10.2448	8.93389	6.02557	4.41796	7.88881	6.27433	2.97805	3.24225	5.96608	7.85716	7.3139	3.20187	2.83464	5.28669	6.01596	5.35801	6.28655	8.56105	6.98393	5.64265	4.66213	10.8647	6.43244	2.0644	9.90496	8.5208	9.33808	6.05031	9.11842	9.65898	5.57532	5.85507	14.192	10.2897	10.0403	2.92762	8.73696	4.94173	11.2397	9.68257	5.17122	2.81351	1.96009
SARS-Co-V2 Infection Positive	Death	73	29.1667	8.39874	4	5.46142	10.9912	9.38611	8.85367	4.64782	8.20862	6.45893	3.08471	3.50735	6.3635	7.32024	5.39753	3.96662	3.12631	6.41845	6.71414	5.9812	6.83734	8.75519	7.48071	6.05585	5.83053	11.2464	7.03961	2.69488	11.1533	9.12198	9.37564	6.31585	9.86391	10.2191	7.38027	5.95635	13.8622	10.4954	9.63573	2.06757	8.73433	8.87328	11.8694	8.59147	6.31301	2.89278	2.13516
SARS-Co-V2 Infection Positive	Death	62	22.6266	8.0375	4	5.58377	10.2412	9.54348	6.73329	5.99445	8.30679	6.31667	4.41478	4.94081	3.98855	8.16423	7.62811	4.97293	2.55135	4.91953	7.50635	6.43143	7.9406	10.0724	8.02048	7.02913	4.87917	11.1531	7.02949	3.90056	11.8051	8.92325	9.60449	8.414	9.40342	10.3906	7.85938	5.81423	15.1089	10.3515	6.63435	2.34131	8.79199	9.33979	12.7366	8.37463	5.65439	3.88348	1.32414
SARS-Co-V2 Infection Positive	Death	54	39.9516	6.72501	4	4.35102	10.2031	9.7734	7.50575	6.04805	7.95038	6.19016	2.76482	3.40098	5.01587	7.92526	7.44683	4.69441	1.82015	6.05793	7.30986	5.89935	7.72458	9.06236	7.69362	5.95339	5.65318	10.5405	6.59845	2.31617	11.3888	8.24603	9.61771	8.36341	9.47605	10.3488	10.2106	5.9126	14.7745	10.2884	10.5554	4.22511	8.70012	9.69172	12.1947	8.40132	5.13318	2.32734	1.74715
SARS-Co-V2 Infection Positive	Death	39	48.9535	6.52633	1	4.66422	10.5378	9.15235	7.69403	4.50911	7.44744	6.12159	3.38176	2.51379	4.82225	7.74544	4.39728	3.08125	1.33707	3.84953	6.32772	5.598	5.91923	9.32331	7.78997	5.51274	4.68325	10.988	5.9649	2.15939	11.2813	8.49849	8.8327	6.10216	9.08488	9.38189	6.45005	5.78295	12.9021	10.0981	9.46349	2.86626	8.68015	9.18723	10.8695	6.73704	5.94335	2.74061	2.61355
SARS-Co-V2 Infection Positive	Death	77	34.4876	4.97904	3	4.39515	10.6211	8.40766	8.11816	4.4772	7.53915	6.36124	3.14887	2.74827	6.39531	7.26248	5.91394	3.42796	3.71848	5.90136	5.6315	5.6224	5.7714	9.36354	7.15093	6.56313	4.75072	10.8073	5.72737	2.55824	10.5801	8.96275	9.04582	6.96866	9.77607	9.15772	8.12281	5.79268	12.9896	10.2652	11.3521	1.993	8.55173	8.47874	10.3898	6.9046	5.76113	2.45269	4.68549
SARS-Co-V2 Infection Positive	Death	62	31.9625	7.09829	2	4.49101	10.6652	9.87039	7.89143	5.55837	9.04313	6.26895	3.72562	3.58176	5.17508	7.66414	5.79383	3.98257	1.603	6.05315	8.42237	6.70937	7.93791	9.64763	7.68362	6.96621	4.9758	10.9219	6.12427	2.97368	11.8	8.1574	9.6659	8.92599	9.82687	10.7835	10.9572	6.24608	14.2939	10.2955	9.1921	4.5547	8.7533	9.46299	11.3096	7.58041	6.03344	2.56943	1.27749
SARS-Co-V2 Infection Positive	Death	63	35.201	6.24637	4	4.88309	7.74785	8.43386	3.06006	4.61218	7.56784	6.18292	2.87467	2.27083	4.75546	7.09809	6.03055	3.3396	1.06443	5.3274	5.67416	5.31686	5.95456	8.06486	7.90172	5.55576	4.8905	8.569	6.37872	2.45689	10.8393	7.00216	8.64101	6.29458	8.90103	9.17532	4.24168	5.58965	13.71	10.3062	10.7691	1.90332	8.46369	11.4607	11.563	7.26738	4.40798	2.49973	3.85177
SARS-Co-V2 Infection Positive	Death	62	39.0192	8.34154	3	4.45938	10.396	9.73649	7.1636	5.46766	9.04153	6.14548	3.19974	3.29034	5.12778	8.01295	6.72697	4.06637	1.80448	6.05311	8.27575	6.54831	7.17856	9.81381	7.44512	6.53866	4.75302	11.0047	6.96766	2.78499	11.9809	9.50927	9.78983	5.99256	9.91072	10.6944	11.1937	6.00551	14.466	10.26	9.99159	3.14189	8.90791	8.7195	11.7089	7.54527	5.89745	2.56047	2.03194
SARS-Co-V2 Infection Positive	Death	81	30.7905	8.99478	2	4.23659	10.466	8.50023	7.6309	4.37273	7.81931	6.45618	3.51857	3.10167	5.8228	5.86835	3.31409	3.37499	2.60715	5.53784	6.90813	5.53478	6.87183	8.76165	7.10716	6.07194	4.42024	10.6042	6.57838	2.3696	10.3937	8.80321	9.2448	7.49079	9.85357	9.50111	7.84284	6.09951	12.579	10.4502	10.134	1.89881	8.71017	7.35489	11.0141	6.05476	5.54342	2.79404	2.61757
SARS-Co-V2 Infection Positive	Death	64	42.5379	7.33309	3	4.45529	9.9223	9.08362	6.97426	4.01208	8.04054	6.39	3.57884	3.15622	4.80673	7.51592	6.53974	4.17712	1.68219	6.0183	6.70779	5.8481	6.90611	9.07811	7.2206	6.2231	4.1948	10.2722	6.52632	2.39574	10.8411	8.51985	9.07579	6.52569	9.74457	9.60442	8.4153	5.81199	13.944	10.1592	8.5083	4.7944	8.67139	10.428	11.5936	7.71743	5.11559	2.59423	2.56172
SARS-Co-V2 Infection Positive	Hosptialization	36	34.8882	8.83824	4	5.08235	10.4481	8.22045	8.67965	3.91209	7.32623	6.14267	3.44898	2.02517	6.08483	7.08216	5.50432	3.27326	3.06406	6.02372	6.23502	5.53879	6.16756	9.00404	7.64472	5.4141	4.498	11.0126	6.66568	2.17572	11.0009	8.8096	8.74731	6.86489	8.76034	9.19955	9.44166	5.77761	12.2331	10.2072	10.5542	5.8032	8.56386	7.88263	11.3585	8.10002	5.81079	3.5892	3.46901
SARS-Co-V2 Infection Positive	Hosptialization	74	30.9925	8.47098	4	4.4489	10.3015	8.98352	7.84955	4.40983	7.39595	6.30171	3.32774	2.84627	5.7644	8.13858	4.86379	3.40604	2.88046	6.06414	6.08783	5.629	6.04025	8.84135	7.02296	5.46222	5.08864	11.0364	6.84772	2.30515	11.5769	9.64633	9.27658	7.6305	9.75881	9.49252	8.36594	5.71061	13.309	10.2377	11.0343	2.06796	8.71179	10.0583	11.0981	7.86033	6.07607	2.69739	2.5478
SARS-Co-V2 Infection Positive	Hosptialization	37	40.0311	8.18802	3	4.05164	10.5755	7.89804	8.3023	3.76961	7.11684	6.27058	2.85097	2.40229	6.49165	7.80561	6.37356	2.72163	4.29924	5.87885	5.87753	6.24064	5.49551	9.50131	7.2424	4.49379	4.4581	11.1346	5.31083	2.102	11.0575	10.1986	8.9432	6.75302	9.24796	10.0411	7.16727	5.65989	12.7272	10.3234	10.9489	2.47017	8.48648	8.65961	11.257	7.79096	6.25306	2.57944	3.19264
SARS-Co-V2 Infection Positive	Hosptialization	64	23.2463	8.28736	5	2.22114	10.1971	5.61915	7.52211	4.71221	8.1645	6.50544	3.30358	3.16581	6.50984	7.4954	5.57241	3.43527	2.57439	5.72134	6.55073	5.82895	6.48963	8.85412	7.67953	6.23179	4.8946	10.7942	7.19051	2.41907	11.3306	10.1049	9.45709	6.26997	10.0109	9.36861	6.72409	6.04011	13.7681	10.4806	10.8949	2.47698	8.83117	9.40079	11.5084	8.16819	5.78368	2.88398	4.8143
SARS-Co-V2 Infection Positive	Hosptialization	64	36.5126	6.95078	1	4.75159	10.3249	8.47846	7.37107	4.88227	7.61414	6.2687	2.70688	2.58249	5.04155	7.50112	5.92828	3.83285	1.78742	5.75363	6.4	5.4061	6.21129	8.85893	7.55456	5.59782	4.81626	10.7406	6.01675	2.33678	10.4035	8.79217	9.37795	6.55638	9.217	10.1369	9.47091	5.83211	14.4298	10.2905	10.8401	2.8163	8.613	9.00667	10.5162	8.54199	5.38044	2.44296	3.22431
SARS-Co-V2 Infection Positive	Hosptialization	71	33.75	7.70035	2	4.83647	10.5473	9.67176	7.70526	4.89336	8.04843	6.21945	2.88441	2.69142	4.62646	7.59578	6.20609	4.02811	1.35443	6.14628	6.49839	6.17189	6.86703	10.1587	7.13277	6.35924	4.63928	10.9251	6.92498	2.29635	10.7626	8.20099	9.2531	8.17156	9.97038	9.93901	8.19505	5.96555	14.064	10.2905	10.5585	2.84274	8.7629	10.6611	12.1914	8.46615	5.78674	2.26558	7.67141
SARS-Co-V2 Infection Positive	Hosptialization	48	43.2898	8.25725	4	4.59504	10.6279	8.36882	8.51263	3.63374	7.39838	6.23968	3.51748	2.4535	6.44487	7.27965	3.79814	2.65601	4.1327	5.31322	5.52603	5.55781	5.59659	9.50016	7.00149	4.77125	4.11196	11.1547	5.82384	2.36004	11.17	10.6022	8.94528	7.47951	9.17367	9.0134	7.39786	5.89815	12.942	10.1381	11.3133	2.13304	8.57031	9.58806	10.552	7.75218	6.26281	2.18594	2.88264
SARS-Co-V2 Infection Positive	Hosptialization	39	28.365	5.90621	7	4.71809	10.6208	9.09705	8.15424	5.12647	8.40733	6.38792	3.1525	3.29091	6.17882	7.5695	5.53305	4.27191	3.42451	5.94551	7.28873	6.25719	6.92934	10.1222	7.62624	6.04235	4.90769	11.146	6.05663	2.31965	11.9538	9.2619	9.63948	7.29451	10.0519	9.47941	9.73433	5.82134	14.6336	10.4326	10.506	2.46711	8.7772	8.43295	12.5244	8.24503	6.08781	2.74926	1.28612
SARS-Co-V2 Infection Positive	Hosptialization	81	22.475	8.25725	4	4.36868	10.7056	8.86686	7.45282	3.79109	7.80069	6.49495	3.48984	2.33399	4.7726	7.09268	5.20706	3.49259	0.99573	5.80443	5.76422	5.5847	6.06225	9.16209	7.33307	6.07726	4.90373	11.0263	6.71458	2.65215	10.9347	7.76691	8.83432	7.88292	9.73041	9.4035	8.20617	5.92981	13.1962	10.3083	10.2515	3.18114	8.64038	10.0419	11.733	7.18448	5.99366	2.32226	3.13335
SARS-Co-V2 Infection Positive	Hosptialization	92	25.052	8.25424	6	4.77574	10.3236	9.22588	7.58408	4.90659	8.24675	6.21846	3.05993	2.47216	5.14373	7.42403	6.50762	3.11911	1.77386	6.18055	6.97079	6.06399	6.71333	9.28157	7.23651	5.90866	5.47617	11.1398	6.60735	2.95899	11.5883	9.32471	9.34979	7.80222	9.77138	9.44246	9.36913	5.93922	14.1219	10.2392	7.36759	2.15967	8.72031	8.34125	12.6572	7.81071	5.98637	2.84588	4.03067
SARS-Co-V2 Infection Positive	Hosptialization	62	50.6835	6.12596	3	4.52467	10.2557	9.10997	7.87372	3.90104	8.25386	6.13113	3.17839	2.94164	5.5637	7.07918	5.71575	3.91505	2.51925	5.87671	7.06849	5.90698	6.60149	9.67863	7.68607	5.59884	5.1856	10.9834	5.86858	2.28786	11.6695	9.58534	8.87114	8.18535	9.294	10.1197	9.96929	5.68256	13.4938	10.2127	11.7782	3.10759	8.61446	8.21934	10.9427	7.82027	5.87923	2.29755	3.64029
SARS-Co-V2 Infection Positive	Hosptialization	86	29.833	7.96224	3	4.83928	9.47773	9.10865	6.9259	4.15823	7.86041	6.17366	3.13737	3.38552	5.67964	6.75012	6.00564	3.4473	1.77265	5.77954	6.06143	5.47382	6.71379	9.00006	7.42232	5.9392	4.46377	8.63729	7.51027	2.95748	10.3329	9.37846	9.32339	7.73982	8.51083	9.17015	5.00967	5.73629	13.5161	9.71827	9.97717	1.61175	8.45706	6.96519	11.4645	7.54882	5.72138	3.02185	4.25681
SARS-Co-V2 Infection Positive	Hosptialization	70	45.2531	6.92971	4	4.48477	9.99479	9.34421	6.53023	4.77008	8.00813	6.24275	3.38849	2.87778	4.82663	7.12229	5.34534	3.66373	1.05706	5.64279	6.35993	5.69421	6.64477	8.64332	7.58738	5.73223	4.77441	10.3764	6.43407	2.39089	11.0833	8.2489	9.36827	7.52095	8.98638	10.3807	7.51911	5.94897	13.6771	10.112	11.0195	2.45703	8.63109	8.30885	11.1974	8.0732	5.58631	3.41491	4.49921
SARS-Co-V2 Infection Positive	Hosptialization	37	65.5567	6.05371	3	5.29287	10.4276	9.11197	7.80904	5.71588	8.2463	6.24784	3.25334	3.48453	4.82584	6.94414	5.13646	4.34372	1.87974	5.41385	7.11477	6.24277	6.6388	9.98174	7.93925	6.59751	4.7936	11.0444	6.59495	2.32943	11.013	8.50706	9.32127	6.19808	8.99236	9.95587	8.82389	5.76352	13.1301	10.2706	10.9136	2.85969	8.75387	8.09412	10.9118	7.96911	5.81791	2.96988	2.4179
SARS-Co-V2 Infection Positive	Hosptialization	74	21.9672	8.75696	3	5.243	10.3225	8.3424	4.86531	4.55881	7.7323	6.27515	3.18046	2.02694	4.34097	6.82421	4.72634	3.4333	1.49471	6.16738	5.5441	4.91389	5.7816	9.17272	7.28581	5.57107	4.75161	11.0282	6.11357	2.55766	11.2011	8.09415	8.88239	8.18106	9.19978	8.86961	6.13028	5.5032	12.9508	10.2213	10.8338	2.31942	8.54138	9.84074	11.4499	8.84253	5.00246	2.82436	2.88505
SARS-Co-V2 Infection Positive	Hosptialization	74	31.7541	8.0074	3	4.602	10.0417	8.73479	7.89276	3.76759	8.20183	6.1925	3.01691	2.67372	6.20672	7.62153	5.02544	3.35991	2.62051	5.70925	6.50782	5.51703	5.99991	9.09782	7.40698	5.96465	5.40526	10.9237	5.37952	2.48423	11.7647	9.34129	9.14444	5.57759	9.33683	9.49457	9.35356	5.80646	13.2441	10.2033	11.52	2.2967	8.68492	10.55	12.2226	7.6523	6.00214	2.33989	2.25682
SARS-Co-V2 Infection Positive	Hosptialization	40	52.8285	6.26142	2	4.59348	10.3876	8.25117	5.90523	4.37652	7.51198	6.39417	2.64717	2.67976	6.35832	7.3992	6.17622	3.79168	2.26369	5.66693	6.22671	5.08247	5.60128	8.58035	7.5138	5.58327	5.16741	11.0421	6.3509	1.9661	10.9125	7.52699	9.05476	6.04692	8.74326	10.3	10.2463	5.81609	13.943	10.0666	10.1944	1.76034	8.5371	9.72214	11.309	8.43077	5.39666	2.87053	2.3883
SARS-Co-V2 Infection Positive	Hosptialization	66	28.4542	9.75638	5	4.64767	10.428	8.54399	7.92561	4.37966	7.52269	6.24072	3.55658	2.43322	5.62278	6.33149	5.27214	3.67179	2.14134	5.19511	6.32566	5.59014	5.94627	9.08016	7.26719	5.63922	4.35534	10.3189	6.6255	2.45811	10.9197	8.59312	8.77684	9.06654	8.8181	9.55936	8.52094	5.65821	12.8895	10.2176	11.4893	2.52231	8.64508	8.4607	10.5634	7.68606	5.83212	2.64934	1.99007
SARS-Co-V2 Infection Positive	Hosptialization	61	35.8594	7.8328	0	4.38601	10.2216	8.63798	7.62593	4.26868	7.63693	6.34332	2.99798	2.4332	5.16986	7.52262	4.90936	3.28374	1.95667	4.8815	5.72863	5.30904	6.03364	8.54734	7.18021	5.96639	4.82792	10.4907	6.75574	2.49547	11.249	9.13247	8.9297	6.48717	9.19663	9.93908	7.65689	5.80055	12.7864	10.117	11.3106	3.16681	8.56949	11.5405	11.4388	7.32264	5.37693	3.03366	2.75599
SARS-Co-V2 Infection Positive	Hosptialization	71	37.4635	7.78464	1	4.67738	10.0779	9.16719	6.88621	4.60137	8.39691	6.25318	3.04177	2.98621	5.70458	7.91461	6.34363	3.65863	2.15491	5.47869	6.7206	5.70423	6.24892	9.06412	7.17879	5.93497	4.23768	10.5231	6.63201	2.54339	10.5112	9.05174	9.44028	7.54667	9.53493	9.06956	7.8863	5.79828	14.1072	10.1888	11.1594	2.9374	8.70151	8.47559	11.2564	7.57627	5.55381	1.82186	2.72247
SARS-Co-V2 Infection Positive	Hosptialization	40	38.845	9.5848	1	4.48835	10.7609	8.77419	8.2774	4.33892	7.75441	6.22224	2.98122	2.55234	6.78246	8.43289	6.21057	3.22123	3.84552	5.90029	6.55096	5.69651	5.60409	9.28431	7.77979	5.79013	4.91669	11.1217	6.02335	1.89544	11.2356	10.3162	8.87526	6.04429	9.09057	9.41041	8.22957	5.59185	12.4694	10.2785	11.8139	3.02746	8.51604	11.0055	11.8159	8.18789	5.9986	2.70546	3.06077
SARS-Co-V2 Infection Positive	Hosptialization	70	31.5445	8.06158	7	4.74708	10.3387	8.61013	7.92203	4.72602	8.15487	6.40326	3.27779	3.44116	6.28628	7.9371	6.98671	4.00248	3.95479	5.87849	6.79385	6.23799	7.28807	9.58948	7.70597	6.5993	4.34762	10.6108	6.04759	2.84538	11.3145	10.4153	9.66244	8.07214	9.09963	10.6264	7.73899	6.13485	14.3506	10.3645	9.43841	2.40141	8.85966	10.0036	12.33	8.83718	6.06395	3.00018	3.15539
SARS-Co-V2 Infection Positive	Hosptialization	67	24.4898	7.32707	5	4.68723	10.6756	8.74893	7.80186	3.99492	8.18685	6.23072	3.15242	3.0762	5.8557	7.2313	5.45488	3.34981	2.98014	6.007	6.47144	5.61694	6.92344	9.4963	7.50446	5.99881	5.22368	11.0411	6.24424	2.34293	11.0815	9.02043	9.00386	7.41595	9.78233	10.1382	7.87438	6.06416	14.535	10.3423	10.6858	2.31327	8.67369	8.31645	11.586	8.2898	5.99079	3.62151	2.51641
SARS-Co-V2 Infection Positive	Hosptialization	84	25.5909	5.06332	2	4.84006	10.6826	8.65435	5.10099	4.44707	8.0342	6.41834	3.40596	3.50394	4.81251	7.33896	4.34252	3.24437	2.23113	5.18146	6.16187	5.76275	6.10563	9.45084	7.20745	5.96185	5.45964	11.0061	6.66721	2.93554	11.3488	9.20185	8.97535	7.63901	10.0446	8.93241	8.9477	5.96274	13.4681	10.339	9.7507	1.76423	8.62561	10.1213	11.8569	7.44642	5.73255	2.60075	2.77495
SARS-Co-V2 Infection Positive	Hosptialization	68	40.0676	9.16034	4	5.06548	10.5829	8.84328	7.21526	4.66876	7.47708	6.26773	3.19315	2.47572	5.97881	7.76841	6.12712	3.68243	2.82419	5.5308	6.44106	5.63668	6.15418	9.246	7.612	6.00676	4.68736	11.0679	6.13076	2.49536	11.4908	9.82419	9.0564	5.69963	9.85136	9.69472	8.52191	5.83727	12.9556	10.0087	10.1962	2.14103	8.51634	11.081	11.6584	7.26653	5.73578	2.74434	2.88334
SARS-Co-V2 Infection Positive	Hosptialization	70	28.7801	8.67267	4	4.551	9.76245	8.82968	3.29055	4.22233	7.94624	6.2523	3.60542	2.58998	4.05299	6.51025	4.47809	3.01881	0.7	5.42498	6.08017	5.25829	5.95575	8.9994	7.22617	6.25149	4.85143	10.6526	6.97669	2.42576	9.75891	7.79447	9.14211	7.46211	9.2395	10.0924	4.44859	5.97738	13.6269	10.2397	10.3227	2.51028	8.64368	9.18844	10.6831	7.45052	4.69272	2.78827	3.08193
SARS-Co-V2 Infection Positive	Hosptialization	58	34.9827	8.83222	5	4.59805	10.4583	8.35127	8.20902	3.1315	8.40249	6.11757	2.80509	2.43277	5.46659	7.07839	5.1121	3.65585	2.76968	6.03459	5.77446	5.36447	5.70707	8.5606	7.38052	5.88347	4.45817	11.084	6.55413	2.06657	10.9354	9.83994	8.97957	6.7895	9.02962	10.5076	4.8736	6.05222	13.5252	10.2817	10.9098	1.48429	8.24932	5.72454	11.3913	7.33721	5.98952	3.02338	2.1314
SARS-Co-V2 Infection Positive	Hosptialization	52	41.8841	5.07236	4	4.45706	10.5473	8.76088	7.48657	5.58656	7.68386	6.26816	3.45068	2.33678	6.48215	7.44158	4.17563	3.37904	3.91203	6.07863	6.25856	5.71868	6.28642	10.1625	7.44361	5.56221	4.52992	11.0233	5.57178	2.33983	12.0961	9.98855	9.08513	7.8876	8.86322	9.44639	8.51682	5.51854	12.9317	10.2659	10.4925	5.14232	8.5854	6.81814	11.2376	7.8753	6.07472	2.98969	7.78672
SARS-Co-V2 Infection Positive	Hosptialization	82	23.4454	6.67685	5	4.51807	9.91074	8.95831	7.51364	4.60616	7.84935	6.28123	2.96674	3.29879	4.69845	6.62239	5.68778	3.79957	1.31635	5.82673	6.18956	5.54911	6.55818	9.51427	7.20665	6.30603	4.54644	10.5544	6.35058	2.96551	10.8135	8.10113	9.14415	5.81951	10.0062	8.84854	7.99935	5.75104	13.8494	10.1175	11.2283	1.98235	8.53162	10.7931	11.1963	6.61198	5.3045	2.15307	1.45667
SARS-Co-V2 Infection Positive	Hosptialization	48	34.6687	9.10917	2	4.90468	9.955	8.35505	6.55441	4.75515	7.62902	6.31165	3.57915	2.45885	5.01301	6.81278	4.70957	4.08421	2.16466	6.06407	5.77637	5.3515	5.8579	9.35257	7.45363	5.65954	5.1324	10.8442	6.62056	2.29832	11.3158	9.23041	8.89039	7.3762	8.736	10.6985	9.28388	5.82155	13.169	10.2652	9.35972	2.26232	8.60226	9.40979	11.138	7.49232	5.16556	2.82248	2.6433
SARS-Co-V2 Infection Positive	Hosptialization	51	35.523	2.65207	3	4.34558	10.3617	8.42244	5.27741	4.10986	7.83443	6.24336	3.5614	2.47034	4.01795	6.5742	4.94789	3.32524	1.24158	5.69037	5.99725	5.37494	5.94628	9.19439	7.16609	5.84818	4.34698	11.0225	6.03354	2.29164	10.079	8.13402	9.28782	6.69963	9.59746	9.15173	6.19046	5.83681	13.2626	10.2381	9.40739	1.76655	8.64592	10.1866	11.0925	7.27726	5.47447	2.16704	2.9621
SARS-Co-V2 Infection Positive	Hosptialization	52	49.3183	8.63354	2	4.65943	10.8513	8.78188	7.74733	3.3872	7.41051	6.40655	3.42726	2.38444	5.02819	6.96003	4.47407	2.84694	1.3916	5.36767	5.91772	5.15289	5.65265	8.41897	7.21926	6.06804	4.47855	11.0943	6.83536	2.01072	9.8434	7.51898	8.95891	6.28039	9.78525	8.69193	6.70031	5.866	12.8512	10.4318	11.7488	1.79841	8.36491	8.52391	10.6054	6.95273	5.6666	2.87935	2.38971
SARS-Co-V2 Infection Positive	Hosptialization	41	34.8751	8.72084	4	4.74202	10.4909	9.24129	6.80796	4.56548	7.92787	6.21494	2.79301	2.85937	4.51278	8.63342	6.41909	3.4773	0.66117	6.17968	6.67708	5.69184	6.35971	9.22446	7.59582	5.6156	5.00762	10.6858	6.6468	2.20251	11.1104	7.64825	9.21208	6.29976	8.87405	10.1631	10.3212	5.68046	14.1772	10.3839	10.1169	2.50111	8.61427	9.57203	11.7143	8.02956	5.76802	3.03902	2.44407
SARS-Co-V2 Infection Positive	Hosptialization	62	36.5973	6.40592	3	5.18987	10.2897	8.92535	7.2545	5.10872	7.54666	6.22397	2.86811	3.70478	5.35308	7.57606	6.83399	3.89672	1.85203	5.50053	5.97413	5.47166	6.7856	8.86352	7.17323	5.8722	4.64122	10.5077	6.26285	2.40229	11.7764	9.31279	9.43529	6.99473	9.21225	10.3879	7.83361	5.93975	14.8122	10.365	10.0858	1.69787	8.71154	10.4843	11.6794	7.78007	5.73842	2.41734	2.6938
SARS-Co-V2 Infection Positive	Hosptialization	52	35.1146	8.89243	2	4.67376	10.5001	8.52917	5.62568	3.99572	8.03027	6.28879	3.42917	2.56385	4.50606	7.58677	4.21485	2.61232	1.62798	6.22295	5.86571	5.2665	5.64769	9.08483	7.61247	5.92187	4.78901	10.9825	6.79814	1.96524	9.98202	6.60204	9.1658	7.25534	9.17819	10.1976	7.41317	5.97385	13.4142	10.2598	11.5524	2.39572	8.73128	6.12586	11.1654	7.53905	5.13545	2.68249	3.77137
SARS-Co-V2 Infection Positive	Hosptialization	43	55.2834	8.68773	3	4.86912	10.7276	8.98028	7.57023	5.11141	7.82564	6.26216	3.69096	2.85968	4.56916	7.36685	5.34346	3.38586	0.87906	6.47889	7.118	5.59662	5.86797	9.78559	7.56582	5.67128	4.67724	11.1082	5.80879	2.39393	11.3871	7.00843	9.24708	6.54074	8.79202	9.38767	8.48844	5.66445	13.2376	10.4425	11.1897	3.14232	8.81922	6.08806	11.7694	7.8418	5.79387	3.01878	3.25537
SARS-Co-V2 Infection Positive	Hosptialization	34	35.8671	7.16752	3	4.84655	10.2178	8.61517	6.25443	5.08056	7.60591	6.20766	2.99384	2.40304	4.88107	7.45093	5.83828	3.39058	1.75692	5.02007	5.68249	5.17672	5.92918	8.75038	7.50625	5.5448	4.14322	10.7896	6.31966	2.31485	10.7425	7.0487	8.90938	5.21964	9.58843	9.83934	5.40034	5.45392	13.1362	10.2	10.2267	2.02174	8.46447	11.0087	11.2869	7.17278	5.19059	2.01542	2.09771
SARS-Co-V2 Infection Positive	Hosptialization	59	33.8281	8.07061	3	4.19277	10.3915	8.55465	4.49574	4.63618	7.23244	6.6568	3.227	2.17323	3.7161	5.54901	2.71795	3.54884	0.43652	5.64	6.42893	5.10922	6.16056	9.77288	7.32273	6.66746	5.53184	10.9153	5.71237	2.2928	12.0801	7.07992	9.10798	10.1644	9.85422	9.49075	6.99405	5.87292	12.8874	10.3159	10.3282	1.49531	8.61027	4.90257	10.956	8.01089	4.92933	2.71838	3.01124
SARS-Co-V2 Infection Positive	Hosptialization	51	29.6302	7.41136	3	4.41821	10.4272	7.91928	7.8642	5.69173	7.43289	6.37124	2.49566	2.16993	6.13794	7.59128	6.90746	3.46347	3.31836	6.05755	5.46084	5.60455	5.86208	9.38347	7.32969	5.85425	5.00581	11.0051	6.01907	2.27419	12.9615	9.90317	9.10183	2.0985	9.26578	9.16637	5.07985	5.52882	12.864	10.3521	10.5998	2.2046	8.6338	9.2351	12.0884	8.14027	6.01537	2.25545	7.84661
SARS-Co-V2 Infection Positive	Hosptialization	65	36.104	7.70336	2	5.09364	10.2507	8.71449	7.55884	4.41358	7.90827	6.25935	3.42551	3.19208	4.84112	7.89626	5.90956	3.8548	1.89997	6.16567	6.7049	6.03607	6.58456	9.6806	7.74148	5.71143	5.48693	10.9712	5.82715	2.62752	11.8179	9.90142	9.21004	4.14184	8.98228	9.14685	9.49487	5.8409	13.5558	10.3501	10.678	2.63004	8.68964	6.97277	11.2733	7.33023	5.75214	2.25302	2.68508
SARS-Co-V2 Infection Positive	Hosptialization	60	34.5689	6.29755	7	5.06164	10.3136	9.11556	7.96408	4.51075	7.59612	6.28327	2.53901	2.8061	5.41369	7.91424	6.8147	4.21195	2.01103	5.18349	6.40776	5.45683	6.8421	8.93601	6.9096	5.89081	4.96139	11.0508	6.79876	2.48832	10.7927	9.66165	9.41954	6.82156	9.63814	9.90248	10.1236	5.88094	14.3488	10.2601	10.3613	2.11923	8.53772	8.25639	10.2655	7.1542	5.84621	2.46047	1.87477
SARS-Co-V2 Infection Positive	Hosptialization	73	30.8376	6.8695	6	4.72403	10.5696	8.59894	8.1889	4.85544	7.84197	6.30171	2.67009	2.63141	5.65593	7.19711	7.55534	4.53346	1.67061	5.17998	6.3623	5.40922	6.50636	9.11568	7.35936	6.48234	5.10662	10.7929	6.6333	2.52022	11.2663	7.88735	9.28259	6.17138	9.77899	9.47921	8.08166	5.88806	14.8209	10.2927	11.4302	2.43105	8.50299	9.15615	11.0323	7.5205	5.71601	3.33633	1.3756
SARS-Co-V2 Infection Positive	Hosptialization	50	42.5491	9.15733	4	4.94279	10.6535	8.66453	7.54268	4.25052	7.78128	6.31107	3.40751	2.25334	5.8389	7.18068	5.45967	3.50141	2.56608	5.83275	5.61723	5.54556	6.13771	9.76352	7.41264	5.60739	4.69157	10.9059	5.8739	2.10356	11.1584	9.22992	8.93404	7.02001	8.92636	10.0593	9.04339	5.99698	13.3751	10.1625	11.5751	3.08242	8.46786	10.5802	10.9288	7.08038	6.14428	2.71785	2.35788
Healthy Volunteer	N/A					3.7648	10.5445	7.86483	7.88088	2.93566	6.8428	6.148	3.10985	2.11574	6.0497	5.31608	2.37466	2.54789	2.71788	5.41158	5.36397	5.34718	5.851	9.47977	7.20935	5.34954	4.3924	10.9879	6.05573	1.84215	9.92107	8.18734	7.94233	6.27538	9.25556	7.76281	6.51579	5.89014	13.2954	10.0688	11.012	1.58278	8.34476	7.31125	10.5236	6.98801	5.60853	2.25525	2.33567
Healthy Volunteer	N/A					4.22487	10.768	7.80756	8.19844	3.78521	6.94674	6.14812	3.54235	2.38301	6.23056	7.29678	4.0075	3.00676	3.85035	5.77054	6.38421	5.46327	5.52885	9.31373	6.84706	5.32575	4.33152	11.0653	5.00989	2.23082	12.2782	9.82499	8.72584	6.51758	8.89182	8.06362	5.02606	5.38866	13.0757	10.0972	11.0967	1.83345	8.67682	5.16587	11.1941	7.66283	6.14268	2.37185	7.68083
Healthy Volunteer	N/A					3.57751	10.0483	7.53703	7.68436	4.22928	6.95545	6.21151	3.19108	1.9966	5.48346	5.69447	3.81449	2.61344	2.69158	5.41725	6.09653	5.0064	5.50056	9.05815	7.34208	5.38327	4.89427	10.7604	6.54592	2.26536	10.1878	9.08323	8.18399	5.33951	9.66609	8.41067	6.83566	5.52628	13.577	10.0362	11.232	1.43653	8.36112	8.71901	10.4117	6.36538	5.36332	2.25787	3.86827
Healthy Volunteer	N/A					5.20174	10.6818	8.03772	7.78005	3.5609	7.12087	6.1224	3.9666	2.23277	5.86202	5.37797	3.37113	2.60569	2.42028	5.39862	5.82222	5.38593	5.40043	9.65695	7.62192	5.95485	5.14407	11.1185	5.63153	2.57269	10.6923	9.20016	7.98326	6.80484	9.43278	8.92782	6.32756	5.54074	13.3542	10.2056	10.9216	1.60372	8.54058	4.46746	10.6444	7.26001	5.98726	3.16433	3.10818
Healthy Volunteer	N/A					4.7527	10.4051	8.62067	8.78045	3.00325	7.78921	6.19076	4.01938	2.23359	5.81002	5.75716	3.74739	2.82944	2.78632	6.12621	6.27422	5.85476	6.44541	9.74121	7.20688	5.96086	3.81209	11.1134	6.09865	2.00342	10.6317	9.61661	8.04923	7.08206	9.23349	8.86951	7.54686	5.81892	12.67	10.16	10.1118	1.71266	8.66816	9.21921	10.9586	7.31815	5.88816	3.12134	3.45877
Healthy Volunteer	N/A					4.72789	10.4443	8.05132	7.73059	3.81338	7.18703	6.23703	4.01177	2.20528	5.66009	4.75719	5.44672	2.76068	2.56271	5.81072	5.40978	5.38004	5.83262	8.90625	7.20003	6.18931	4.89882	11.033	6.07073	2.68393	10.1919	8.83713	7.8582	6.95293	9.34061	8.1357	6.67678	5.9199	13.8587	10.077	9.48803	2.38159	8.44402	9.30644	10.6812	6.60101	5.6567	3.25008	3.47282
Healthy Volunteer	N/A					4.15777	10.8698	6.75521	7.91554	3.41418	7.0264	6.31306	3.4143	2.17385	6.45333	5.88253	3.0909	2.55976	3.61638	5.35001	6.00688	5.76383	5.92217	9.54024	7.56094	6.23881	4.84005	11.1214	5.96132	3.31478	9.97655	10.0579	8.22432	6.92202	9.64528	8.62124	4.82645	5.80423	13.5427	10.2293	11.4071	1.94409	8.71065	11.3071	10.7175	7.57423	6.16016	2.68503	3.00629
Healthy Volunteer	N/A					4.2066	10.809	8.00324	8.22836	4.2322	7.48504	6.2379	3.62443	1.91617	5.6122	5.16871	4.2773	2.78979	2.09042	5.78318	5.93565	5.60485	6.10952	10.0783	7.31167	5.64396	4.12431	11.1751	5.78198	2.34659	10.1452	8.66134	7.8759	7.18605	8.74359	9.06331	6.49989	5.7824	13.9747	10.1281	11.2492	1.73667	8.65892	6.28836	11.3997	6.2559	6.11774	2.9768	2.88513
Healthy Volunteer	N/A					4.05393	10.6346	8.3755	7.78287	3.20202	6.74787	6.0763	3.84751	2.30142	6.29763	4.96422	2.31213	2.93839	3.62871	6.0284	5.86848	5.14722	5.70138	8.94073	7.25884	5.77784	5.03204	10.8352	5.50341	2.76292	12.2154	9.16124	7.79248	4.88512	9.81208	7.64729	7.94144	5.48939	13.2587	10.128	10.3619	1.78149	8.47818	9.9024	10.7253	7.8869	5.91221	2.13489	3.76881
Healthy Volunteer	N/A					3.92068	10.7488	8.85018	8.27337	3.49996	7.42108	6.26653	3.51751	2.25774	6.54492	7.03205	4.04308	3.58711	4.09031	5.82053	6.55235	5.60886	6.19174	9.22834	7.3297	5.79257	5.05701	10.9881	8.15539	2.05408	11.0115	10.2818	8.58217	6.68944	8.7787	9.99524	8.59183	5.92114	13.9018	10.035	9.45569	2.30662	8.71445	4.03351	10.7126	7.13335	6.18485	3.08343	2.80716
Healthy Volunteer	N/A					4.68316	10.8721	7.85092	8.57875	3.63413	6.67943	6.27957	3.63536	1.91131	5.68808	4.41318	2.07753	2.69902	1.46617	5.57169	5.38674	5.30022	5.4415	9.79937	7.30517	5.76177	4.18708	11.0809	6.44066	2.07577	10.0405	7.94791	7.28983	6.36732	9.28443	7.42331	6.94737	5.72475	13.6266	10.1592	10.3567	1.69045	8.57596	7.58424	10.7028	6.99161	5.91409	2.38892	3.27452
Healthy Volunteer	N/A					4.11018	10.5202	7.90407	7.97077	3.35908	6.92848	6.1765	3.35659	2.79363	5.28875	7.09126	5.35432	2.71667	2.26338	5.04465	5.89069	5.16778	6.4119	9.20269	7.38596	5.30369	4.08072	11.0304	5.82664	1.68981	10.7812	10.0124	8.09234	6.24891	7.66026	7.9318	5.94416	5.7879	12.1591	10.0194	8.99484	2.20604	8.52272	10.7086	11.8477	6.48511	5.65031	2.34137	1.90412
Healthy Volunteer	N/A					4.29902	10.7415	7.42133	8.67326	3.31954	6.93816	6.07757	3.59693	2.07919	6.58236	6.55952	2.33843	2.7023	3.44208	6.68302	5.63526	5.43883	5.68768	9.53621	6.95082	5.29869	4.37587	11.1706	5.84138	4.21725	9.36739	9.38816	8.6687	5.09261	8.77656	8.93274	7.55198	5.77089	13.0481	10.2466	10.0664	1.90525	8.40567	7.48862	9.78278	7.70009	6.11474	2.51754	5.11561
Healthy Volunteer	N/A					4.92794	10.7473	8.59425	7.78978	3.60496	7.30637	5.98146	4.31887	2.46587	4.94256	5.78608	2.48739	2.85613	1.71151	6.12159	6.61949	5.69873	6.04875	10.2293	7.25321	5.87409	4.76085	11.0983	5.66983	1.97798	10.1778	9.54088	7.90088	7.09674	9.38705	8.42964	8.49882	5.8171	13.0221	10.1873	10.9599	1.70414	8.45464	5.2099	11.7788	8.50979	5.90497	2.83106	2.89318
Healthy Volunteer	N/A					4.36937	10.6347	8.36061	8.50559	3.74485	7.60881	6.10996	3.53755	2.41928	6.36785	5.78546	2.80202	3.71369	2.92477	6.17846	6.51316	5.83665	6.36802	9.60598	7.21368	5.65256	4.8455	11.0875	5.68275	1.90105	10.7132	9.34079	8.64488	5.54007	9.14175	8.19352	10.399	5.84474	13.1385	10.2104	8.86422	1.33984	8.55028	7.3734	10.5394	7.17618	6.09417	2.90391	2.36051
Healthy Volunteer	N/A					4.75892	10.8408	7.75864	8.58947	3.77733	7.59237	6.16107	3.56096	2.20058	6.12389	6.0256	3.4896	3.10599	3.26195	5.77526	5.76943	5.48043	6.14117	9.91915	7.41357	5.50184	5.06891	11.1131	5.52497	2.23979	10.7294	9.60055	8.00522	8.30011	9.9136	8.08407	6.68185	5.71908	12.9591	10.0988	10.1737	2.06212	8.56361	6.0613	10.7013	7.31245	6.12738	2.91606	3.18
Healthy Volunteer	N/A					4.31431	10.8817	7.73038	8.38948	3.85693	7.13725	6.37132	3.66717	2.38979	5.27915	5.54724	2.58024	2.90457	2.30737	5.44813	5.57142	5.29904	5.54498	9.38536	7.29955	5.66776	4.82593	11.1676	6.48695	2.21002	10.9337	9.32836	7.79052	6.72525	9.77597	8.09113	4.46783	5.76734	13.4375	10.2156	11.1751	1.91711	8.52771	11.0041	10.8237	6.65264	6.22664	2.67522	4.06467
Healthy Volunteer	N/A					5.07611	10.602	8.33356	8.85012	4.48868	7.80613	6.16003	3.91957	2.40609	5.69519	5.60312	3.32007	3.21479	2.25741	4.5621	6.39087	5.73008	6.24565	9.80344	7.47326	6.3641	4.93684	10.9826	5.96486	2.88812	10.4735	8.80073	8.05742	7.51457	9.37509	8.95588	6.12349	5.84054	13.569	10.0379	11.439	2.11447	8.54937	6.86067	10.9743	7.0858	6.02907	3.28631	2.93864
Healthy Volunteer	N/A					4.96702	10.9092	8.05501	6.53934	4.19244	7.55907	6.40122	3.99868	2.62718	7.3258	6.15273	3.40822	3.23869	4.08673	6.39732	5.74429	5.78164	6.35314	9.79614	7.50363	5.60281	4.75867	11.1164	5.78475	2.21153	10.875	9.56275	8.49718	6.69844	9.31484	9.45404	8.86756	5.87653	13.2378	10.3155	9.9621	1.7046	8.702	4.88943	10.9782	7.61411	6.37178	3.3432	2.93834
Healthy Volunteer	N/A					5.28367	10.4238	8.80074	7.28402	3.09204	7.69024	6.12472	3.57605	2.79242	6.298	6.49844	4.4856	3.29227	3.98796	5.81431	6.51446	5.67841	6.67495	8.81265	7.86121	6.32136	5.37805	11.0181	6.32914	2.61431	10.4081	9.75928	8.38502	7.04381	9.50912	9.63348	5.41209	5.83692	13.4756	10.1742	10.4559	1.83707	8.62038	7.41318	12.0381	7.99078	6.11549	3.61843	2.89363
Healthy Volunteer	N/A					4.86997	10.405	7.54475	7.94709	3.2912	7.50299	6.20327	3.84001	3.01945	5.83886	5.58622	3.55626	2.53647	2.95181	5.84848	6.0004	5.37873	6.11673	9.69456	7.36161	5.79087	4.81619	11.1125	5.52475	1.89467	9.49552	8.52081	8.08871	6.28017	8.71543	8.95005	7.83575	5.78891	13.0754	10.1479	10.9634	1.41117	8.62608	5.76879	11.2858	6.90096	6.00201	3.49105	4.1937
Healthy Volunteer	N/A					4.14663	10.1328	7.09438	7.09065	3.13335	6.81426	6.24066	3.71371	1.8614	4.74387	5.2207	2.34704	2.19496	1.80697	5.73629	5.2257	4.76788	5.39148	9.75368	7.59236	5.23555	4.63741	10.9531	5.49754	1.87353	10.7863	9.46472	7.91285	7.02709	9.58209	8.22081	5.01077	5.75654	13.4327	10.248	11.6498	1.06682	8.24093	4.15875	10.7818	6.68852	6.0637	2.35358	0.35422
Healthy Volunteer	N/A					4.60342	10.566	7.99323	8.56295	4.17594	7.4399	6.25872	4.30475	2.46368	5.99305	6.21678	3.15249	3.1123	2.18983	5.90836	6.53647	5.65776	6.2032	9.25474	7.6307	6.26199	4.13746	11.0702	6.12939	2.37339	11.2665	8.59812	8.19209	7.3585	9.48126	8.78365	5.47047	5.85567	13.8753	10.2619	10.9991	2.28671	8.60714	4.92408	10.3045	7.41539	6.23064	3.20185	5.8211
Healthy Volunteer	N/A					4.85655	10.8165	8.33785	8.03937	2.69485	7.30187	6.12899	3.86443	2.50995	5.29194	6.44476	2.68805	2.54262	4.16226	5.19038	5.79968	5.58762	5.62135	9.64838	7.55445	5.82453	4.50212	10.9776	5.73597	2.34261	10.5102	9.94867	7.69707	6.78432	9.46229	8.00767	4.05898	5.81291	13.2992	10.1025	10.6052	1.62844	8.2766	8.42752	11.766	7.59283	6.0505	3.97064	2.44442
Healthy Volunteer	N/A					4.59242	10.1915	7.83415	7.50226	3.66323	7.20395	6.15908	4.00778	2.51547	5.78423	4.601	2.30107	2.96806	2.65465	5.72075	5.89434	5.73906	5.9469	9.61874	7.463	6.76917	4.92309	10.9723	5.44393	2.37623	12.2607	8.2739	7.74988	8.02229	9.89943	8.54913	7.43033	5.68841	13.6441	10.2002	10.7599	1.84275	8.73538	5.93221	10.4144	7.44952	6.20014	2.78616	2.75606
Healthy Volunteer	N/A					4.16329	10.5588	8.32454	7.96916	2.90437	7.21654	6.20012	3.68767	2.51083	5.39539	5.40357	3.47437	2.92497	2.21911	5.5566	5.78134	5.64542	6.33977	9.34377	7.50412	6.13487	4.35759	10.9607	6.12368	2.79561	9.95389	7.81732	8.0927	7.80596	9.12044	9.15467	6.44602	5.93237	13.6472	10.197	10.8199	1.4506	8.63058	8.6623	12.1763	7.15381	5.58883	2.28809	4.95016
Healthy Volunteer	N/A					4.5381	10.1959	8.6843	7.79353	4.21316	6.83226	6.15441	3.4992	1.88933	5.66536	6.39323	3.66013	2.65865	2.3784	5.2666	5.36074	5.02943	5.46671	8.95642	7.13179	5.33121	4.41681	11.1073	5.4592	1.98127	10.0267	9.34796	8.00602	5.77392	8.98839	8.65371	6.0202	5.60812	13.4206	10.0282	10.3248	1.98519	8.51205	4.79498	11.6435	7.06998	5.90026	3.19658	1.90999
Healthy Volunteer	N/A					5.282	10.4806	7.80812	8.53044	3.5438	7.21905	6.25343	3.8592	2.03301	6.02705	5.4871	3.10703	2.81143	2.77701	5.76336	5.8142	5.15546	5.8565	9.71865	7.32326	5.6159	4.56025	11.0672	5.85985	2.04552	9.22254	8.80095	7.46954	7.89158	8.69674	9.08776	6.40241	5.78566	13.4949	10.1575	12.052	1.57359	8.43725	4.1696	10.5419	8.07085	6.01489	2.60684	2.38876
Healthy Volunteer	N/A					4.82373	10.3945	8.64715	7.72257	4.18261	7.04437	5.04626	3.67917	2.7658	6.37063	4.64144	3.23154	3.18761	3.44386	6.5327	5.73862	7.17687	6.51306	9.18902	6.96261	6.22632	4.00653	10.6905	6.05576	2.60969	10.3711	7.63607	7.75747	5.60341	8.3488	9.10221	8.83745	5.5851	13.1662	10.2645	9.89789	1.94959	8.68576	10.7474	11.0526	7.66403	5.73824	3.32023	1.77504
Healthy Volunteer	N/A					4.29548	10.393	8.06809	7.88114	3.6635	6.97226	6.15783	3.92434	2.05954	5.23898	4.70117	3.96268	2.63589	1.64649	5.50893	5.37089	4.93467	6.01723	8.72258	7.38737	5.51383	3.86514	11.1585	5.64011	2.27365	11.0612	7.28584	7.61847	5.94454	9.16793	8.69727	5.77027	5.88396	13.2506	10.2495	11.4992	1.5872	8.63144	4.40883	11.2881	7.16566	5.5968	2.87384	4.22327
Healthy Volunteer	N/A					4.45855	10.483	7.37144	8.03764	2.75328	6.80565	6.20845	3.3907	1.80581	5.25643	4.68721	2.35185	2.90653	1.26138	5.14366	5.13905	5.01659	5.50568	9.88824	7.2985	5.35856	4.24452	11.0588	5.38384	1.95561	10.454	8.80114	7.16579	5.83126	9.39292	7.56055	5.89078	5.76491	13.2816	10.1388	11.1083	1.76597	8.48961	11.2788	11.6875	7.45327	5.74087	2.32115	6.71221
Healthy Volunteer	N/A					4.33699	10.6306	7.08063	8.35128	3.30142	6.95559	6.43236	4.34581	2.41756	5.94457	4.92606	2.16959	2.74893	2.57968	5.7248	6.13681	5.59024	5.89918	8.96531	7.47909	5.74721	5.05374	11.0681	5.48615	2.11881	12.3653	8.46135	7.71145	6.84863	9.76931	7.28902	8.08024	5.74432	13.7349	10.3588	11.4241	1.98045	8.71297	4.22218	9.71691	7.28948	6.24681	3.8945	4.15746
Healthy Volunteer	N/A					4.56752	10.1607	7.84466	8.05306	3.99521	7.47539	5.75512	3.3638	2.10504	6.082	6.4059	4.27766	3.42701	3.87438	5.46966	6.08854	5.50502	6.49509	9.16196	7.02309	5.17614	4.79218	10.8911	5.85484	2.51096	10.6838	9.86842	7.93482	7.44044	9.09688	9.34557	8.06557	5.38637	13.315	10.0126	10.0437	2.05768	8.43635	8.09334	10.7693	7.29494	5.75577	2.77348	1.69878
Healthy Volunteer	N/A					5.03699	10.4291	9.15216	7.76939	3.41411	7.44237	6.19683	3.8044	2.61896	5.9735	6.25587	4.53831	3.17798	3.0267	5.52968	7.02731	5.50233	6.69728	8.671	7.46962	6.48352	4.98889	11.0944	6.14723	1.92257	10.7002	9.45606	8.53227	4.90814	9.38201	8.49364	6.86898	5.61272	12.6637	10.0951	10.4318	1.49432	8.62488	7.26567	11.4633	7.03378	5.9991	3.07498	3.18847
Healthy Volunteer	N/A					4.78583	10.5647	7.12349	7.9425	2.68888	7.15984	6.07339	3.52628	2.03277	5.62032	4.91689	2.28689	2.7044	2.12581	5.88037	5.52457	5.37275	5.41951	10.3485	7.24346	5.42736	4.71443	11.028	5.41688	1.8947	10.1887	9.07804	7.66422	6.40239	9.35786	7.82755	5.93347	5.77039	12.8137	10.0868	11.3741	1.64593	8.45537	7.06702	10.6481	6.88327	5.92579	2.61696	4.0515
Healthy Volunteer	N/A					4.03035	10.8168	7.94709	7.58707	3.06305	6.82588	6.28707	3.39323	1.81269	5.00565	6.12382	3.67566	2.40019	1.83176	5.40152	5.48649	5.0178	5.33175	9.27065	7.00387	5.56468	4.19066	11.2042	5.58124	1.35292	9.73507	7.83868	8.19913	6.03466	9.27881	8.42756	6.27121	5.57086	13.0347	10.1525	10.17	1.43067	8.40316	5.78073	10.9431	5.92647	5.85097	2.47012	2.92877
Healthy Volunteer	N/A					3.91987	10.9628	8.6153	7.91754	1.93669	6.88351	6.19818	2.98938	2.01791	5.48964	6.60036	3.23931	2.50424	3.07702	5.68314	5.90022	5.2244	6.02852	9.41546	7.24061	5.41964	4.70175	11.2375	5.64752	2.13642	10.2949	9.53834	8.31287	7.50827	8.97734	7.75015	7.45813	5.80054	12.9603	10.034	9.92285	2.0185	8.54281	7.75774	10.9371	7.36306	5.96818	2.58937	3.32264
Healthy Volunteer	N/A					4.72631	10.5623	8.51045	8.44952	3.52608	8.02689	6.18074	3.93509	2.54809	6.17611	6.06688	4.08005	3.3267	3.3513	5.89455	5.95038	5.65306	6.54829	10.2081	7.20234	6.16317	4.74099	11.1153	5.78304	2.24299	10.7926	9.96294	8.20427	7.53387	9.04034	9.68584	7.6031	5.98242	13.1552	10.1328	11.5274	2.03656	8.69369	9.22411	10.9251	7.04897	5.87093	2.99879	3.75637
Healthy Volunteer	N/A					4.68131	10.6289	8.08191	8.56736	3.64082	7.15082	6.14416	3.88686	2.32714	5.96815	5.60797	2.28221	3.1608	2.96115	5.68138	5.66848	5.6806	6.3102	9.64668	7.47961	6.08146	5.06203	10.8011	6.34903	2.55566	10.5498	9.89252	7.64756	7.28896	9.72344	8.70205	7.90043	5.68468	13.6876	10.1324	11.2138	4.26022	8.53922	7.26007	10.6126	8.00135	6.13107	3.02611	2.32304
Healthy Volunteer	N/A					4.26864	10.2328	7.51978	7.92506	3.29442	6.90984	6.27168	3.35763	1.9346	6.60302	4.75747	1.69158	2.68618	3.2672	5.3928	5.19549	5.03974	5.62664	8.94302	7.22221	5.5557	5.17557	11.071	5.72045	2.30095	10.6353	9.29073	7.85944	6.96682	9.89168	8.57361	6.63073	5.76962	13.4486	10.2413	11.7086	1.60662	8.51785	10.9075	10.8338	7.88045	5.83486	2.40293	2.82115
Healthy Volunteer	N/A					4.58272	10.6326	8.49639	8.47402	3.38855	7.12223	6.14204	3.72931	2.46638	5.90472	6.53824	3.38632	2.94208	3.41825	6.24897	6.27944	5.47088	5.87235	10.1192	7.3966	5.91226	4.74982	11.0791	5.77328	2.17504	10.7742	9.66979	8.60928	5.80138	9.47781	8.52446	9.5777	5.72882	13.0735	10.2269	9.31388	2.10513	8.72764	9.40607	10.9947	7.49278	6.13106	3.09195	7.24509
Healthy Volunteer	N/A					4.10293	10.5219	7.62608	8.72154	2.87314	7.24004	6.3243	4.16868	2.12003	6.17036	5.1452	2.8449	2.26036	3.64709	5.95954	5.31128	5.26958	5.03208	9.4243	7.65848	5.35485	4.15861	10.9057	5.07211	1.97026	11.6645	9.13302	8.09336	6.2567	9.02009	8.21382	8.67791	5.59544	12.9264	10.1643	11.2308	1.76225	8.61942	5.88951	10.5797	7.68598	6.14974	2.64085	1.70156
Healthy Volunteer	N/A					4.20517	10.4782	8.68756	8.10567	3.54353	7.63039	6.33715	3.79876	2.68256	5.67258	5.35962	2.86122	3.03717	2.98726	5.30667	6.04519	5.53892	6.29324	9.61488	7.02355	6.39923	4.80343	11.1248	5.8593	2.38515	11.388	9.04099	8.35456	7.82058	9.57459	8.40052	6.0783	5.50629	13.9708	10.0368	11.0271	1.71188	8.60687	10.6738	10.8061	7.17032	5.82547	2.21903	2.57612
Healthy Volunteer	N/A					4.29642	10.7903	7.98475	7.78911	2.20495	7.14738	6.25724	4.00163	1.9534	5.65082	4.71531	2.50688	2.65231	2.2149	5.84324	5.58043	5.33346	5.47229	9.7505	7.52377	6.59505	4.60011	11.0159	5.77884	2.03584	10.0669	8.57937	7.37405	6.36021	9.19765	8.35984	6.67617	5.82516	12.4474	10.0391	11.4253	1.44178	8.26919	5.14975	11.118	6.83203	6.12866	2.59178	2.60731
Healthy Volunteer	N/A					4.72085	10.8022	7.69835	5.76156	2.46811	7.18784	6.30485	3.85706	1.85526	6.05738	5.31372	2.14908	2.42785	3.06532	5.43698	5.53931	5.20043	5.40844	9.82648	7.20273	5.35245	4.53618	10.9937	5.50818	2.09166	10.5047	9.69233	7.48264	5.48812	9.0345	8.26547	4.99984	5.60937	13.4579	10.1713	11.1092	2.1843	8.10246	5.72917	10.8795	6.84211	6.00611	3.17567	1.73169
Healthy Volunteer	N/A					4.49761	10.6923	8.3306	8.09758	5.14289	7.39226	6.31774	3.97656	2.14833	4.93714	6.62422	3.32475	3.34456	2.28948	5.95817	6.31802	5.45123	6.1619	9.77573	7.31971	5.77749	4.17496	11.1268	7.2364	1.93956	10.7966	9.26693	8.26378	8.7962	9.32806	8.81081	6.98938	5.66141	12.9463	10.2091	11.7788	2.40605	8.73574	8.76227	11.4644	6.93963	5.93821	2.42398	2.85359
Healthy Volunteer	N/A					4.3465	10.3644	8.34741	7.57951	2.58143	7.5431	6.08475	3.82243	1.81821	4.22898	5.78281	3.81519	2.65575	0.58049	5.62173	6.21574	5.27587	5.86094	9.4723	7.36665	5.94678	3.82687	10.9955	5.04606	2.11206	9.62472	8.19771	7.97554	6.39864	8.90496	8.4065	7.9678	5.86077	13.3505	10.0475	11.5817	1.82945	8.55214	6.886	10.7912	7.11552	5.47283	2.1431	3.05785
Healthy Volunteer	N/A					4.4012	10.4051	9.08678	7.0377	3.27391	7.73122	6.83869	4.00595	2.71098	4.91735	6.30706	3.37024	3.40297	2.14015	5.61085	7.13528	6.04952	6.94803	10.0188	7.48302	6.33738	4.5905	11.0628	6.07196	2.16798	10.5402	9.71214	8.57959	8.75531	8.97443	8.672	8.14177	5.94323	12.8271	10.1059	10.7815	2.10891	8.65915	7.80514	11.5648	7.03662	5.48891	3.0374	2.39587
Healthy Volunteer	N/A					4.76464	10.7097	9.0825	8.52845	2.3104	7.69683	6.08972	3.62538	2.23506	5.63621	5.93276	3.81777	2.80017	2.95339	5.26747	6.8085	6.0928	6.85699	9.87768	7.2963	5.94665	4.89503	11.113	5.4215	2.05099	9.86934	10.0634	8.52748	8.33228	9.36076	8.94192	6.94707	5.98804	13.3176	10.2099	9.52461	1.90346	8.73654	5.09128	11.7746	7.64624	6.03145	3.16901	4.54247
[truncated: 140 more columns]
