# Supplementary material for: Serum IL-6 and PTX3 predict severe outcome from COVID-19 in ambulatory subjects: Impact for future therapeutic decisions
Source: PLoS One. 2025 May 27;20(5):e0324242. doi: 10.1371/journal.pone.0324242 (PMC12111355; doi:10.1371/journal.pone.0324242)
Supplement: S4 Table — (XLSX) [file pone.0324242.s004.xlsx]

## Sheet: Figure 2A
Protein	Log-2 Fold-Change	p-Value
CXCL10	2.77986	7.33e-15
IFNGAMMA	2.48116	7.33e-15
MCP2	2.04488	7.33e-15
CXCL11	1.96199	7.33e-15
IL10	1.34185	7.33e-15
IL1RA	1.1205	7.33e-15
MCP3	1.07877	7.33e-15
GAL9	0.968676	7.33e-15
IL18	0.932885	7.33e-15
IL18	0.91357	7.33e-15
TNF	0.853629	7.33e-15
IL18R1	0.82428	7.33e-15
PDL1	0.708948	7.33e-15
CSF1	0.301009	6.2172e-15
MERTK	0.503642	1.5543e-14
BOC	-0.421684	4.1522e-14
CD4	0.437023	6.9722e-14
IL6	1.23696	1.1813e-13
LIFR	0.386221	1.4588e-13
CDCP1	0.704048	2.145e-13
CX3CL1	0.634232	2.236e-13
IL6	1.15249	2.7289e-13
CCL19	1.04099	2.9576e-13
AGRP	0.57464	3.6482e-13
MARCO	0.267786	5.3757e-13
TWEAK	-0.390269	4.2137e-12
IL22RA1	0.476621	1.9559e-10
SLAMF7	0.717729	2.6801e-10
HAOX1	1.45739	4.4867e-10
4EBP1	0.933912	7.2373e-10
IL33	0.194942	7.4742e-10
CA5A	0.781197	2.4345e-09
PDL2	0.347294	4.9333e-09
TNFRSF10A	0.377645	1.6032e-08
TRAIL	0.377087	2.5402e-08
PGF	0.334676	2.6929e-08
IL8	0.670245	2.024e-07
GLO1	0.522205	2.3333e-07
IL12B	0.682952	3.6306e-07
ENRAGE	-0.83891	5.2905e-07
AMBP	0.166923	5.5169e-07
CXCL9	0.598589	8.2853e-07
HO1	0.34293	8.9089e-07
SOD2	0.0798692	1.1982e-06
THBS2	0.166361	1.8155e-06
FGF23	0.347405	3.5548e-06
DCN	0.233816	5.0605e-06
MCP1	0.464486	1.2263e-05
TGM2	0.496324	1.7801e-05
TGFALPHA	-0.475947	3.5431e-05
SLAMF1	0.279855	5.0408e-05
DECR1	0.449667	5.8133e-05
CCL20	0.617577	6.1476e-05
PTX3	0.327996	7.5547e-05
PARP1	0.335227	7.806e-05
ADM	0.37488	0.00010067
CTSL1	0.319356	0.00010355
ACE2	0.339898	0.00010893
MCP4	-0.410093	0.00012128
CCL17	-0.568423	0.00012329
STK4	-0.670671	0.00013634
HOSCAR	0.161603	0.00014298
IL27	0.312613	0.0001579
ST1A1	-0.788518	0.00017341
IL4RA	0.235962	0.00020359
PRSS27	-0.238919	0.00024021
XCL1	0.376848	0.00025287
CD84	-0.221739	0.000253
IL15RA	0.16985	0.000409
CD40L	-0.706404	0.00041968
CCL25	0.300749	0.00050819
IL10RA	0.244426	0.00051979
LOX1	-0.456745	0.00071689
CD8A	0.391421	0.00072015
CXCL5	-0.481886	0.00081059
TNFRSF11A	0.268624	0.00108232
LAPTGFBETA1	-0.188488	0.00116604
ADAMTS13	0.0760691	0.00153223
GH	0.983473	0.00163094
LPL	-0.235115	0.00175531
ANGPT1	-0.171106	0.00209316
SRC	-0.403444	0.00216139
NEMO	-0.42689	0.00233502
TNFB	0.234056	0.00282823
FGF21	0.709178	0.00295975
FS	0.260074	0.00300289
HBEGF	-0.370939	0.0037936
FGF21	0.647134	0.00399982
GT	0.333415	0.00409225
REN	0.392382	0.00414316
MMP7	0.163925	0.00525091
CXCL1	0.288455	0.00639427
HSP27	0.275457	0.0073073
PDGFSUBUNITB	-0.132207	0.00760745
CXCL1	0.277524	0.0079035
CCL3	0.347601	0.00805836
LEP	0.56513	0.00851028
FGF23	0.161166	0.00864001
IL7	0.214644	0.00989708
IL20RA	0.102726	0.0131949
CEACAM8	-0.408695	0.0152859
TNFSF14	-0.296429	0.0195166
DKK1	-0.13065	0.0234885
OPG	0.157321	0.0237859
CCL23	0.196239	0.0249226
IL20	0.078771	0.02505
IL16	-0.206314	0.026032
IL17A	0.170773	0.0267319
IL10RB	-0.120932	0.0268705
DNER	-0.103	0.0284518
NRTN	0.0841566	0.0284855
CCL11	-0.169741	0.0302117
MMP1	-0.293069	0.0311152
TRANCE	-0.264099	0.031918
IDUA	0.144554	0.0320536
MMP12	-0.268984	0.0327192
IGGFCRECEPTORIIB	0.261134	0.033251
ADA	0.148131	0.0364144
PIGR	0.055754	0.0372617
GDF2	-0.162386	0.0409202
OSM	-0.334123	0.0447278
CASP8	0.188653	0.0469196
TIE2	0.0719173	0.054732
FABP2	-0.301439	0.0567033
CXCL6	-0.187185	0.0596718
HGF	-0.135118	0.077677
RAGE	0.144396	0.0795013
PRELP	0.062055	0.0805391
KIM1	0.250007	0.090446
CTRC	-0.234508	0.0945927
BMP6	0.110293	0.09995
BETANGF	0.0202257	0.105616
CD6	-0.123986	0.107243
THPO	0.101532	0.113102
BNP	0.181617	0.114938
PRSS8	0.101841	0.125788
CCL3	0.192178	0.133557
VEGFA	0.115047	0.162916
FGF19	-0.246264	0.165987
IL2RB	-0.0548757	0.166588
IL17D	0.0724603	0.178303
CD5	-0.0874204	0.178628
CD40	0.0859588	0.17978
VSIG2	0.11423	0.181687
IL17C	0.164204	0.187692
PAPPA	-0.0917156	0.191801
AXIN1	-0.16451	0.199201
CST5	-0.114381	0.208363
IL1RL2	0.0876016	0.209712
STAMBP	0.121513	0.221874
ARTN	-0.0451307	0.229507
TRAILR2	0.0922044	0.244315
GDNF	0.0736369	0.249099
FGF5	0.0552748	0.251862
ITGB1BP2	0.0716187	0.259108
MMP10	0.116366	0.276073
SPON2	0.0242043	0.300671
VEGFD	-0.0702349	0.301968
IL13	0.0584227	0.313617
IL24	0.0846413	0.314414
SCF	-0.0726874	0.318961
SORT1	-0.0366572	0.328294
SERPINA12	-0.181565	0.359702
NT3	-0.042019	0.362251
TNFRSF9	-0.0773945	0.38589
UPA	0.0477839	0.405516
PSGL1	-0.0289645	0.41206
IL2	0.0264258	0.443202
GIF	0.124255	0.470614
FLT3L	-0.0686455	0.479402
PAR1	0.0353868	0.508929
CD244	0.0344346	0.52794
SIRT2	0.082737	0.528729
LIF	0.0232144	0.539397
CCL4	0.0567638	0.59038
TF	-0.0293096	0.644127
CCL28	-0.0263348	0.702033
IL4	0.0120186	0.825155
TM	-0.0138155	0.831598
SCF	-0.0101416	0.884533
TSLP	-0.005503	0.945119
TNFRSF13B	0.00640787	0.948117
IL5	-0.0050756	0.949508

## Sheet: Figure 2B
Protein	Log-2 Fold-Change	p-Value
IL6	1.51394	2.2204e-16
IL6	1.45813	2.2204e-16
MCP3	1.20628	4.4409e-16
PGF	0.436235	2.6645e-15
PTX3	0.572322	6.6014e-13
IL4RA	0.441994	7.0666e-12
CXCL10	1.10597	8.3633e-12
LIFR	0.349829	1.3646e-11
TNFRSF10A	0.45634	1.5227e-11
IL1RA	0.771139	1.9247e-11
DCN	0.339501	2.7977e-11
PRELP	0.218943	3.841e-11
PDL2	0.383704	1.5792e-10
CXCL11	0.961277	2.278e-09
TRAILR2	0.4199	3.893e-08
PDL1	0.394775	6.0542e-08
CX3CL1	0.486432	1.0027e-07
AMBP	0.168232	2.5808e-07
IL10	0.860943	2.934e-07
FGF23	0.417295	3.0679e-07
GAL9	0.248741	3.2438e-07
OPG	0.338927	3.4451e-07
KIM1	0.749095	3.4636e-07
BNP	0.644142	3.5649e-07
CTSL1	0.431631	4.8767e-07
PARP1	0.425732	7.0648e-07
MMP7	0.282378	1.1011e-06
CD40	0.304834	1.2294e-06
ADM	0.452294	2.0142e-06
CDCP1	0.498592	2.0299e-06
MERTK	0.314758	2.0531e-06
HOSCAR	0.198657	2.284e-06
CD4	0.287145	2.6445e-06
CSF1	0.175976	2.8368e-06
TRANCE	-0.5264	4.5958e-06
TM	0.286804	5.487e-06
IL27	0.364283	8.6155e-06
IL8	0.588257	8.7793e-06
PAR1	0.220384	1.0948e-05
FGF23	0.296629	1.4522e-05
VEGFA	0.335678	1.6186e-05
SLAMF7	0.521491	1.9395e-05
TWEAK	-0.223073	2.059e-05
CASP8	0.42051	2.1066e-05
DNER	-0.183266	4.6573e-05
MCP1	0.44013	5.2976e-05
VSIG2	0.327636	7.2637e-05
TF	0.241823	7.5132e-05
CXCL1	0.398107	8.1761e-05
HSP27	0.394473	8.2885e-05
CXCL1	0.386645	0.00010774
IL16	0.332375	0.00011047
SPON2	0.085355	0.0001503
CXCL9	0.437881	0.00032594
IFNGAMMA	1.03153	0.00033339
SLAMF1	0.260607	0.00033887
TNFRSF11A	0.296518	0.0003564
GH	1.09411	0.00049432
HGF	0.259052	0.00052847
IL18R1	0.272225	0.00059513
IL17D	0.173303	0.00062666
AGRP	0.289706	0.00087348
MCP2	0.555683	0.00094086
THPO	0.207996	0.00121018
PDGFSUBUNITB	-0.168474	0.00138947
CCL20	0.445453	0.00159626
IL18	0.349037	0.00177709
FGF5	0.147301	0.00189415
IL18	0.34377	0.00232748
IL33	0.105284	0.00244375
OSM	0.498306	0.0029494
GT	0.373353	0.00304848
LIF	0.0972809	0.00316509
IL17C	0.356844	0.00338865
IL17A	0.221987	0.00370567
TNF	0.299001	0.00381683
IL2	0.100023	0.00407758
MARCO	0.106419	0.00432856
IL7	0.244684	0.00443809
BOC	-0.150216	0.00446176
IGGFCRECEPTORIIB	0.346645	0.00624406
IL20	0.100465	0.00632942
SCF	0.185128	0.00693233
CCL3	0.37499	0.00741513
ACE2	0.241636	0.00758504
IDUA	-0.179032	0.00797688
HBEGF	-0.326373	0.00980905
LPL	0.19152	0.0109619
IL15RA	0.11503	0.0131699
FGF19	0.431165	0.0139091
HO1	0.169027	0.0149678
CCL28	0.158466	0.0161652
ITGB1BP2	0.154159	0.0186386
IL20RA	0.103607	0.0187842
FS	0.203156	0.021141
LEP	0.432869	0.0230903
SOD2	0.0379829	0.0247083
ADAMTS13	0.0420747	0.0264794
CST5	0.198773	0.0268727
REN	0.300316	0.0297264
CA5A	0.320145	0.0302722
CD8A	0.257798	0.0303623
RAGE	0.184662	0.0318293
IL10RB	0.109747	0.0423589
SCF	0.149091	0.043399
XCL1	0.20843	0.0477901
CCL19	0.298557	0.0492726
GDNF	0.128932	0.0513888
CEACAM8	0.325373	0.0537288
UPA	0.11141	0.0547791
NRTN	0.077553	0.0577876
CCL25	0.166237	0.0583355
IL1RL2	0.133619	0.0615214
PIGR	0.0509054	0.0627493
FABP2	0.29846	0.0628204
IL12B	0.273132	0.063279
MMP10	0.188012	0.0677383
ANGPT1	-0.104533	0.0733096
IL2RB	-0.0640451	0.0855583
TNFB	-0.134796	0.087175
TGFALPHA	0.186058	0.0971588
IL22RA1	0.135123	0.098783
CXCL6	0.145976	0.114035
CD40L	-0.323937	0.11494
PRSS27	-0.0962295	0.129174
4EBP1	0.250959	0.13062
IL4	-0.080129	0.135143
CXCL5	-0.214336	0.143043
TNFRSF13B	0.155024	0.143857
LOX1	0.189462	0.16223
FGF21	0.351444	0.166177
AXIN1	0.166478	0.191605
TNFSF14	0.167375	0.192604
THBS2	0.0462651	0.201027
CCL3	0.172979	0.206176
PRSS8	0.078608	0.234653
SORT1	0.0448942	0.235813
CD84	-0.0747724	0.239625
ENRAGE	0.181257	0.241269
CCL17	-0.170876	0.252469
PSGL1	0.0381952	0.281159
FGF21	0.255238	0.286771
NEMO	0.142144	0.300616
IL24	0.0903058	0.305741
SIRT2	0.134362	0.325287
IL13	-0.0587258	0.327515
DECR1	0.114856	0.346627
TNFRSF9	0.0837032	0.34752
CCL11	0.0726714	0.355754
CTRC	-0.125458	0.374352
MMP12	0.111748	0.384127
MMP1	0.119714	0.391888
DKK1	-0.0497914	0.39666
IL10RA	0.0625808	0.437454
GDF2	-0.0566247	0.465547
SRC	-0.0959244	0.475325
BETANGF	-0.0144325	0.479832
ARTN	-0.0269672	0.480207
STAMBP	0.064694	0.536244
CD5	0.0361979	0.580852
SERPINA12	-0.0992009	0.588837
TRAIL	0.039822	0.590236
CCL4	0.0455891	0.685907
IL5	0.0293122	0.6903
TSLP	0.0277039	0.710466
NT3	-0.0146252	0.734595
TIE2	0.0127393	0.741642
CD6	0.0225294	0.774083
GIF	-0.0508623	0.774167
CCL23	0.0244418	0.777567
STK4	0.041644	0.794548
HAOX1	-0.0623374	0.808912
ST1A1	0.0465626	0.810434
LAPTGFBETA1	0.0132018	0.823284
CD244	0.0116614	0.826333
GLO1	-0.023356	0.829326
BMP6	0.00840748	0.902352
VEGFD	0.00801521	0.904291
TGM2	0.0101363	0.9328
MCP4	-0.0091246	0.932972
ADA	0.00361694	0.96029
FLT3L	-0.0018021	0.986232
PAPPA	-2.672e-06	0.999969

## Sheet: Figure 2C
Protein	Log-2 Fold-Change	p-Value
TRAILR2	0.626452	0.00016691
IL4RA	0.54211	0.00032538
IL15RA	0.366568	0.00032848
CTRC	-1.04117	0.00078996
MERTK	0.437293	0.00124791
TNFRSF11A	0.619067	0.00130338
TM	0.418357	0.00175971
TF	0.406733	0.00501451
LPL	0.32957	0.0101782
PDL1	0.373535	0.0112819
IL10RB	0.26197	0.0120729
PAR1	0.283092	0.0122222
PGF	0.29438	0.0153414
CCL23	0.377422	0.0155756
CD40	0.354443	0.0181787
SLAMF1	0.319891	0.0244939
ADM	0.469147	0.0266058
AGRP	0.479454	0.0323357
PRSS8	0.282615	0.0346437
CX3CL1	0.337519	0.0362352
DNER	-0.174139	0.0410467
SPON2	0.0786324	0.0411236
BNP	0.752307	0.0423515
CDCP1	0.382379	0.0428475
PRELP	0.121399	0.0438806
IL27	0.311957	0.0565298
SERPINA12	-0.612885	0.0612507
DCN	0.193641	0.0622116
FGF19	0.648107	0.0625036
VEGFA	0.310719	0.0694325
CTSL1	0.299453	0.0706553
4EBP1	0.516135	0.0755126
LAPTGFBETA1	0.194276	0.0853629
BOC	0.185469	0.0896566
TNFB	-0.318183	0.0905499
IL17D	0.16253	0.0960166
GAL9	0.134972	0.0966603
CA5A	0.466381	0.0992983
IL10	0.652575	0.100042
IFNGAMMA	-1.09594	0.102921
PIGR	0.0824698	0.106515
CASP8	0.324755	0.114853
XCL1	-0.335518	0.131163
IL33	0.0969686	0.135491
CXCL5	-0.444169	0.136876
CXCL11	-0.416637	0.142341
CCL19	-0.482752	0.143687
IL7	0.265803	0.144072
TNFRSF9	0.312933	0.151719
LIFR	0.175139	0.151901
IL10RA	0.212138	0.152957
FGF23	0.292301	0.153407
TNF	0.267095	0.169954
IL18R1	0.207184	0.174086
THBS2	-0.0954798	0.176033
FABP2	0.455378	0.177762
HBEGF	-0.396062	0.182347
ARTN	-0.0744161	0.190604
MMP12	-0.411314	0.198218
TGFALPHA	0.316771	0.200987
IL13	-0.119896	0.201792
TNFRSF10A	0.193243	0.204732
IL5	0.186171	0.205573
CD5	0.189006	0.208031
AMBP	0.0884967	0.211754
STAMBP	0.234369	0.212276
KIM1	0.441171	0.214354
RAGE	0.262981	0.219239
VSIG2	0.216369	0.22188
FGF23	0.284712	0.223538
SCF	0.162715	0.233895
TRAIL	-0.208361	0.236932
PAPPA	0.155378	0.246129
HGF	0.186715	0.246146
ANGPT1	-0.17805	0.246848
IDUA	-0.179666	0.250054
NT3	-0.0816023	0.258211
PDGFSUBUNITB	-0.186684	0.261749
VEGFD	-0.149818	0.262379
MMP1	0.323033	0.269237
HSP27	0.229801	0.273767
PRSS27	-0.162323	0.285348
IGGFCRECEPTORIIB	0.277257	0.297923
ADA	-0.120088	0.305192
TNFRSF13B	0.166261	0.307768
SCF	0.134681	0.31519
CEACAM8	0.367725	0.319405
IL18	0.173076	0.326287
IL2	0.0540328	0.336401
CCL28	-0.108118	0.345744
CD84	-0.11957	0.370207
IL22RA1	0.156989	0.37832
IL8	0.253197	0.390362
IL12B	-0.294234	0.396503
SIRT2	0.211193	0.398768
CD4	0.117722	0.399472
HAOX1	0.419605	0.412603
GDF2	-0.120279	0.416263
IL6	0.326089	0.416629
GH	-0.437743	0.421407
IL18	0.13451	0.430486
DECR1	-0.17636	0.432598
FGF5	0.0919621	0.437879
MCP3	0.236451	0.447299
IL6	0.300899	0.45835
FGF21	-0.391761	0.48263
FGF21	-0.367524	0.50118
SRC	-0.167705	0.508945
MMP10	-0.138504	0.516764
TIE2	0.05209	0.522103
ITGB1BP2	0.0947976	0.523304
DKK1	-0.0903516	0.529516
UPA	0.075361	0.54024
TNFSF14	-0.178611	0.547372
MCP4	-0.137439	0.548039
IL1RL2	-0.0767251	0.568589
CXCL9	-0.128307	0.580712
CCL20	0.148002	0.586536
CCL17	-0.163227	0.61342
CD8A	0.134378	0.623261
IL1RA	0.0955565	0.633608
BMP6	-0.0828787	0.641966
IL24	-0.0834327	0.645387
CSF1	0.0313671	0.651149
FLT3L	-0.107391	0.671655
TSLP	-0.0505421	0.673063
PDL2	0.0501943	0.681041
OSM	-0.14754	0.687685
SOD2	0.0160539	0.702604
CCL3	0.137667	0.703755
CXCL6	0.065989	0.713084
CST5	0.0674635	0.718417
CD40L	-0.166632	0.72161
MMP7	-0.0474406	0.723678
LIF	0.025359	0.724253
REN	-0.0993127	0.72648
IL17C	0.0867047	0.73607
IL16	0.0577624	0.738284
CD6	-0.0485778	0.747752
OPG	0.0335098	0.765702
PTX3	0.0504011	0.772104
PSGL1	-0.0202765	0.773106
STK4	0.0889142	0.779039
GLO1	-0.0539722	0.78142
IL17A	0.0416476	0.78433
CXCL1	-0.0536356	0.78709
FS	0.0482598	0.787334
HO1	0.0362018	0.796395
IL20RA	-0.0222641	0.797455
IL20	-0.0240102	0.799424
THPO	0.035427	0.802983
AXIN1	0.0670225	0.803171
TWEAK	-0.0180128	0.839407
LOX1	-0.0642973	0.841425
TRANCE	-0.0447445	0.844459
ACE2	0.0350734	0.845788
ST1A1	-0.069615	0.850151
NEMO	0.0559623	0.856214
CCL25	0.0320848	0.859353
CCL3	-0.0576995	0.866765
ENRAGE	0.0534133	0.873152
HOSCAR	0.011395	0.878833
CCL4	-0.0397277	0.882655
LEP	-0.053536	0.888216
SLAMF7	0.030856	0.893245
GIF	0.0634928	0.894092
MCP2	0.0368474	0.90689
IL4	0.0107915	0.918729
MARCO	-0.007223	0.921013
NRTN	-0.0099591	0.922227
CXCL10	-0.0241049	0.924308
PARP1	0.0168211	0.92896
IL2RB	0.00529903	0.934704
CCL11	0.00986046	0.950814
CD244	0.00577624	0.957196
MCP1	0.013793	0.957423
TGM2	0.0120191	0.95974
ADAMTS13	-0.0011654	0.972437
GDNF	0.00350973	0.976285
SORT1	0.00166222	0.983926
GT	-0.0054225	0.98578
CXCL1	0.00248593	0.990342

## Sheet: Figure 3A
IL-6				IFNG				MCP3				CXCL10				CXCL11				IL1Ra
CC	CRHD: Death	CRHD: Hospital Visit	Healthy Control	CC	CRHD: Death	CRHD: Hospital Visit	Healthy Control	CC	CRHD: Death	CRHD: Hospital Visit	Healthy Control	CC	CRHD: Death	CRHD: Hospital Visit	Healthy Control	CC	CRHD: Death	CRHD: Hospital Visit	Healthy Control	CC	CRHD: Death	CRHD: Hospital Visit	Healthy Control
4.22384	8.70313	5.50432	2.37466	6.88981	11.6444	8.7734	5.72273	2.5398	4.12895	4.84697	1.78501	10.0118	12.6523	12.2315	8.18385	8.54964	9.67577	10.4529	6.8325	6.5792	8.2653	7.08216	5.31608
3.27848	2.71624	4.86379	4.0075	11.2022	3.9745	12.0155	6.51304	3.34724	3.93467	4.40137	3.15514	12.4444	11.2985	13.0733	9.10121	9.90529	7.82226	10.733	6.78553	6.12661	6.02604	8.13858	7.29678
3.67204	7.3139	6.37356	3.81449	10.2258	11.0282	10.8766	7.77941	2.70861	6.22188	4.09905	2.37112	11.7102	13.5177	12.7363	9.70701	9.30015	10.8079	11.0601	8.18763	6.36695	7.85716	7.80561	5.69447
4.19824	5.39753	5.57241	3.37113	12.8694	9.36021	9.37812	5.1228	4.21803	4.9396	3.34109	2.2972	12.6911	12.9869	13.1123	9.53974	10.2889	11.0081	9.84612	8.53736	6.66286	7.32024	7.4954	5.37797
4.92739	7.62811	5.92828	3.74739	11.3125	9.17478	10.6928	6.82712	4.0197	6.26981	4.51797	2.90964	12.1726	13.7196	12.8762	8.69004	9.99379	10.1355	9.85362	7.43938	7.21981	8.16423	7.50112	5.75716
3.46772	7.44683	6.20609	5.44672	7.94552	12.3701	10.8495	6.14869	2.45972	6.85362	5.5921	1.85953	11.0194	13.9825	13.4089	9.24687	7.86051	10.8942	10.3803	7.54804	5.60617	7.92526	7.59578	4.75719
4.69708	4.39728	3.79814	3.0909	8.81427	8.0388	9.66275	6.9727	2.74542	3.02729	3.35605	2.05596	11.567	12.6867	11.6648	10.173	8.80255	10.299	10.0034	8.50152	6.43868	7.74544	7.27965	5.88253
3.97766	5.91394	5.53305	4.2773	7.33412	11.8109	11.064	5.7846	4.24506	3.49293	4.99691	2.58022	10.5917	13.256	13.3784	9.11665	8.52753	10.3898	10.7493	7.94032	6.98981	7.26248	7.5695	5.16871
3.55959	5.79383	5.20706	2.31213	9.55616	11.2097	10.2409	5.82245	2.00175	5.20433	3.52056	3.81418	10.9796	13.6202	11.8998	8.43878	8.53746	10.9762	9.66349	6.94227	5.58342	7.66414	7.09268	4.96422
2.83865	6.03055	6.50762	4.04308	8.9487	9.72863	9.22065	8.13984	2.58116	3.80254	5.24619	3.20101	11.1283	12.8472	12.8625	10.4894	9.4414	9.19352	10.5858	8.63625	5.5058	7.09809	7.42403	7.03205
3.36549	6.72697	5.71575	2.07753	9.96261	9.91183	9.40337	6.79616	2.44979	4.66098	4.00227	1.65409	11.7828	13.2598	12.9418	9.77078	10.3813	11.8356	9.48208	7.83986	6.94553	8.01295	7.07918	4.41318
5.33884	3.31409	6.00564	5.35432	9.57682	5.4896	8.74512	7.57242	3.36648	3.38544	4.98523	3.38952	11.354	10.1045	12.0761	9.59543	8.30306	8.21786	8.77991	8.29313	6.43293	5.86835	6.75012	7.09126
3.36166	6.53974	5.34534	2.33843	7.27229	8.56138	11.7461	6.45608	1.91938	4.5993	5.53472	2.34425	10.3818	12.3786	12.9233	9.94806	7.93745	8.96399	10.1916	8.26905	5.70271	7.51592	7.12229	6.55952
3.90289		5.13646	2.48739	9.08949		12.8726	7.22208	2.99224		3.61861	2.33671	12.748		12.3306	8.58662	9.57787		10.5459	6.66498	6.63647		6.94414	5.78608
3.21121		4.72634	2.80202	5.94885		8.78602	8.19714	2.78804		3.50915	2.57181	9.85121		12.95	10.7278	7.37913		10.6929	8.69823	6.53197		6.82421	5.78546
5.17961		5.02544	3.4896	10.1248		9.45302	6.33791	4.37718		3.94865	2.66398	12.4024		12.7019	9.52595	10.6491		10.5742	7.59206	7.3607		7.62153	6.0256
3.71		6.17622	2.58024	9.98162		13.4653	5.94904	2.37628		5.71101	2.24875	11.9873		13.6375	8.15773	8.2774		11.2414	7.20477	5.88594		7.3992	5.54724
7.58685		5.27214	3.32007	9.81796		10.3126	7.343	4.94719		2.65881	2.51281	13.6328		10.6603	9.20905	9.64755		8.88335	7.56073	7.64959		6.33149	5.60312
5.10493		4.90936	3.40822	9.47173		8.51747	7.29546	3.64424		4.28279	3.19895	12.5677		13.2312	10.2695	9.17065		11.4556	8.96968	6.99615		7.52262	6.15273
4.91656		6.34363	4.4856	12.2786		14.6064	8.35635	3.80941		5.41547	2.94337	12.7218		13.4044	10.349	9.65731		10.9884	8.4091	7.38868		7.91461	6.49844
2.9728		6.21057	3.55626	7.96028		11.1776	7.39894	3.09821		5.17005	2.16767	11.7795		14.0495	9.87821	9.59698		12.0672	7.37035	6.86458		8.43289	5.58622
3.64739		6.98671	2.34704	8.47332		10.2191	6.01089	2.1122		5.269	2.11678	11.0544		12.9133	8.70497	9.27606		10.2834	7.91085	6.2078		7.9371	5.2207
4.15786		5.45488	3.15249	11.0043		10.4825	6.11946	3.69514		4.63953	3.04436	12.5905		13.012	9.01424	10.275		10.3418	8.5535	7.03166		7.2313	6.21678
2.94582		4.34252	2.68805	7.48745		8.30779	6.05629	2.6504		3.61575	3.55006	9.26008		12.7875	8.88139	7.62271		10.7172	7.12092	5.73411		7.33896	6.44476
4.39588		6.12712	2.30107	10.6101		10.0184	5.70203	3.22505		3.74333	2.19092	11.8546		13.1083	9.00203	9.01611		11.6849	6.38313	7.31568		7.76841	4.601
4.54257		4.47809	3.47437	8.60911		8.92136	7.19674	3.26052		3.76675	2.04038	10.5774		11.888	9.03261	8.08692		9.79368	7.73447	7.05926		6.51025	5.40357
2.375		5.1121	3.66013	6.98585		11.2201	5.46277	2.47996		3.76305	2.74928	10.822		12.8668	8.8488	8.33424		9.49556	8.04933	5.92189		7.07839	6.39323
4.21098		4.17563	3.10703	10.7		7.76983	6.01115	3.55798		3.50652	1.88224	11.9188		11.921	9.36357	10.1638		9.74604	7.16863	6.86121		7.44158	5.4871
3.611		5.68778	3.23154	8.45241		11.6446	7.32606	3.20113		4.07038	1.99393	11.9418		12.7772	9.38301	9.4505		9.33545	7.96507	6.53619		6.62239	4.64144
2.61342		4.70957	3.96268	6.762		10.5464	6.75117	2.39951		3.76903	2.38866	10.8701		12.2302	9.39351	7.79014		10.4834	8.1371	5.96876		6.81278	4.70117
4.4986		4.94789	2.35185	8.76831		11.1912	5.57267	3.60047		3.8289	1.80883	11.3322		12.3167	8.19461	8.3718		11.0417	6.61345	6.15751		6.5742	4.68721
4.36746		4.47407	2.16959	8.21965		6.91106	6.81938	4.9773		3.66436	2.13658	13.145		12.5968	8.67551	11.1172		8.84546	6.80979	7.1999		6.96003	4.92606
4.14245		6.41909	4.27766	9.28403		10.9308	6.86979	1.8875		5.10177	3.40328	11.4015		13.5533	9.59949	9.02727		11.2796	7.88466	5.82686		8.63342	6.4059
5.66546		6.83399	4.53831	11.2369		10.2184	3.88303	5.4307		6.78296	2.27534	12.7722		13.998	8.30759	9.99825		10.9205	7.46845	7.24788		7.57606	6.25587
2.88118		4.21485	2.28689	7.89821		8.66702	6.9048	2.735		3.27635	1.74659	11.6626		12.9051	8.72891	9.56673		10.6204	6.65591	6.30726		7.58677	4.91689
3.92315		5.34346	3.67566	10.268		9.39769	6.37671	3.11222		4.08125	2.28935	12.6749		13.5056	8.86362	10.1843		11.3772	6.52727	6.64757		7.36685	6.12382
3.16766		5.83828	3.23931	8.39669		11.3993	6.91088	3.28933		3.54551	2.57119	12.6874		12.5197	9.56565	10.6505		10.8688	7.38612	7.22995		7.45093	6.60036
4.37677		2.71795	4.08005	6.49289		5.36303	6.62283	3.17958		3.04495	2.85662	8.8379		12.007	9.89527	7.86102		9.71326	7.97373	4.90627		5.54901	6.06688
4.61233		6.90746	2.28221	10.2473		12.8891	7.62705	3.82118		5.75836	2.47068	12.8615		13.3541	8.98598	9.12168		10.3242	8.0261	6.44151		7.59128	5.60797
4.47173		5.90956	1.69158	8.24427		10.3422	6.45513	2.77383		3.98857	1.83305	10.6013		12.4837	8.97543	9.29039		10.1905	7.60079	5.70707		7.89626	4.75747
3.81435		6.8147	3.38632	8.9697		13.5991	7.44491	3.68253		5.23646	2.32104	13.3284		13.5175	9.72747	11.5346		9.55052	8.44027	8.13495		7.91424	6.53824
4.33458		7.55534	2.8449	7.99018		10.0167	8.13756	2.60088		6.75287	2.57798	11.2942		13.2921	9.29532	9.2304		11.6925	8.16268	6.35383		7.19711	5.1452
4.40448		5.45967	2.86122	11.0928		9.81605	6.27115	3.6605		4.30956	2.28062	12.0829		12.2654	9.79688	9.97286		10.4375	8.26516	7.04231		7.18068	5.35962
4.22686			2.50688	8.38913			6.6375	3.73343			1.44413	12.3757			8.99604	9.9098			7.66681	7.22382			4.71531
3.44283			2.14908	8.30645			6.8523	2.67512			1.3069	10.2316			8.63491	9.11185			8.01291	6.06711			5.31372
4.37077			3.32475	10.9416			6.86832	4.09533			2.38304	12.6007			9.21291	10.6988			8.07089	6.74445			6.62422
1.97106			3.81519	6.8682			7.1954	2.15876			2.06354	9.98829			8.66121	8.20591			6.68948	5.24815			5.78281
4.66188			3.37024	9.15427			6.90403	3.78055			2.46677	11.7446			8.79747	10.2722			6.94244	6.06675			6.30706
2.99636			3.81777	7.22243			7.10371	3.08978			2.72537	11.3899			8.56332	10.1937			6.48792	6.69304			5.93276
2.44638				7.12735				2.30588				9.48869				7.47294				5.54384
4.56241				8.55554				3.37442				12.99				9.97327				7.99648
3.17454				6.7698				3.3917				9.85019				8.35429				7.38851
3.79783				9.03026				2.52678				11.996				10.6636				6.45219
6.44983				9.41164				6.03949				12.9662				11.5364				7.58053
3.36414				8.39145				2.99798				11.5797				8.89549				6.21463
2.36931				7.34911				2.74057				10.7858				8.42589				5.96371
5.90712				12.0264				6.33764				13.448				11.1425				7.96797
3.28681				8.76284				3.47991				12.0511				9.85118				6.10285
2.85214				8.03185				3.30508				11.6621				10.1564				6.19491
3.89508				12.3674				2.90967				12.3924				9.67974				7.32978
8.10426				8.11599				3.24905				11.1416				8.77726				6.35153
3.80403				7.09196				2.01769				10.6053				8.06541				6.67464
3.39363				7.38451				2.81338				10.9665				8.75658				5.99019
4.01878				8.64077				2.56845				11.4105				8.97291				6.44999
5.87383				8.3844				2.98888				12.4805				10.8144				7.98799
2.54372				6.69186				1.84333				9.22509				7.73864				4.82814
4.49451				9.71865				3.79135				12.2276				9.23105				6.27219
3.67106				8.4042				3.04743				12.1754				10.0971				7.27949
2.75901				9.38907				3.11894				12.6534				10.8111				5.19294
3.53293				8.61388				2.00786				11.8269				8.08607				5.23956
4.13566				9.08313				3.02117				13.0815				9.41486				6.56688
3.82006				9.48697				2.50118				12.4389				8.69155				6.27798
4.38018				12.2909				4.02791				12.5761				10.4282				7.10298
5.18085				8.45835				3.9788				11.7025				7.99139				6.85804
3.47668				8.29472				2.87415				10.4736				8.92118				6.09778
4.52395				9.16504				4.77331				13.6608				11.6316				8.05817
5.32865				8.31069				2.72721				11.5355				8.61744				6.77931
4.00248				8.30116				3.80819				13.6767				11.4346				8.20521
3.58007				9.03613				2.72671				11.1555				8.23651				5.53522
3.43256				7.85451				3.06345				11.8601				9.16873				6.41679
3.77603				9.65534				3.16408				11.4809				9.45699				6.4424
5.17951				8.38918				2.95646				11.531				9.95426				6.80096
5.58767				10.6558				5.31272				12.9338				10.749				7.17217
3.50401				8.40855				2.67517				10.5651				7.85098				5.49606
3.03369				5.39498				3.11737				9.86727				9.30328				5.74494
3.46327				9.19431				2.85893				11.2736				9.44026				6.44004
3.66726				6.73714				2.90346				9.60509				7.66792				6.52267
3.28661				7.36222				2.53968				10.8493				7.88745				6.20122
4.28062				8.87844				3.97769				13.0174				11.1261				7.94379
4.73914				11.4115				4.26627				12.6843				10.1505				7.50814
3.16398				7.64964				2.49625				10.6246				8.07928				5.75469
4.33876				9.02102				3.32297				11.7408				9.11009				6.0685
4.93222				12.6545				3.73818				12.9252				9.71077				7.70019
4.54202				9.76497				2.68239				12.7298				10.4602				6.95605
4.89939				8.70283				2.89525				11.1643				8.50168				6.49305
3.62241				6.47892				2.32861				11.4078				8.84712				7.26441
3.19632				8.23595				3.56299				12.0319				10.3673				6.44367
3.50389				9.59242				3.72321				12.4213				10.9132				6.8943
3.93187				8.06118				2.85343				10.9034				8.47265				6.28859
3.1053				8.52471				3.25059				12.4281				10.677				7.16891
4.15028				8.3067				2.934				11.1066				9.27057				6.6878
2.61159				7.75576				2.65856				12.2577				9.83454				6.69943
3.82688				7.92599				4.00033				10.6679				8.6372				6.87896
4.20745				11.1366				2.87447				11.8176				9.10825				6.21542
2.89553				9.29839				1.94934				11.224				8.80989				5.58898
3.0428				7.46935				1.98867				9.4255				8.52882				5.66718
4.54743				8.81663				2.90359				11.3247				8.58806				6.67962
5.25353				8.25736				3.33881				12.4918				10.5553				7.54175
4.21474				11.0874				2.74067				11.6073				9.80634				6.37371
3.54381				9.55966				3.32373				11.373				8.82303				6.57
5.33622				11.9823				3.78099				12.3557				9.41327				7.24216
5.2425				9.18806				2.36674				11.8441				8.81408				6.99843
5.51289				13.9387				4.0416				13.0531				10.5894				7.94807
5.10918				10.5334				5.13836				13.1298				10.6667				7.58118
5.65859				11.2581				5.80334				12.8965				10.9687				7.23663
3.72872				8.6161				3.57789				12.4467				10.0824				6.78566
5.55245				8.60978				3.54823				11.7608				10.4456				7.05667
6.53139				8.826				4.15895				12.1171				8.9709				6.5963
6.00321				11.0773				5.89443				13.0709				10.5164				7.2885
4.37607				8.83422				3.2117				11.3941				9.42914				6.80139
4.41396				9.64954				3.2866				13.6499				9.79488				7.20362
4.37472				9.34055				3.78441				11.6686				8.65017				6.26441
3.71229				8.96598				2.68628				11.2985				8.77932				6.31802
4.2438				7.39442				3.04918				11.6689				9.60302				6.18085
5.4321				9.54423				2.37077				11.5859				8.15957				6.79587
4.85336				9.45334				3.04383				12.6457				9.01868				5.83429
2.81617				7.75383				1.35492				10.9858				8.38471				5.31075
3.3213				8.39669				3.20736				11.065				8.82224				6.91561
4.66258				10.9501				3.42973				11.3491				8.20392				6.92558
2.72196				5.80585				2.78329				10.7134				8.83216				6.09505
4.18876				8.49065				3.70519				12.7142				10.4817				7.47814
2.43107				5.16668				2.07755				11.0131				8.15359				5.55759

## Sheet: Figure 3B
TRAIL-R2				TNFRSF11A				CTRC
CC	CRHD: Death	CRHD: Hospital Visit	Healthy Control	CC	CRHD: Death	CRHD: Hospital Visit	Healthy Control	CC	CRHD: Death	CRHD: Hospital Visit	Healthy Control
5.72606	6.78554	6.16756	5.851	6.49606	6.30625	6.23502	5.36397	10.4333	10.23	10.5542	11.012
5.43454	7.1813	6.04025	5.52885	5.46635	8.34004	6.08783	6.38421	11.8248	8.95488	11.0343	11.0967
5.30501	6.28655	5.49551	5.50056	5.55684	6.01596	5.87753	6.09653	11.0706	10.0403	10.9489	11.232
6.07841	6.83734	6.48963	5.40043	5.88982	6.71414	6.55073	5.82222	10.5287	9.63573	10.8949	10.9216
5.84184	7.9406	6.21129	6.44541	5.6516	7.50635	6.4	6.27422	9.55151	6.63435	10.8401	10.1118
5.78231	7.72458	6.86703	5.83262	6.08774	7.30986	6.49839	5.40978	11.2292	10.5554	10.5585	9.48803
6.27081	5.91923	5.59659	5.92217	6.41083	6.32772	5.52603	6.00688	10.8894	9.46349	11.3133	11.4071
6.35692	5.7714	6.92934	6.10952	7.08736	5.6315	7.28873	5.93565	9.67366	11.3521	10.506	11.2492
5.48947	7.93791	6.06225	5.70138	5.64047	8.42237	5.76422	5.86848	9.66667	9.1921	10.2515	10.3619
5.89585	5.95456	6.71333	6.19174	5.39061	5.67416	6.97079	6.55235	10.5807	10.7691	7.36759	9.45569
5.41452	7.17856	6.60149	5.4415	5.87188	8.27575	7.06849	5.38674	9.92761	9.99159	11.7782	10.3567
6.31917	6.87183	6.71379	6.4119	6.57144	6.90813	6.06143	5.89069	10.0691	10.134	9.97717	8.99484
5.3751	6.90611	6.64477	5.68768	5.89704	6.70779	6.35993	5.63526	10.7978	8.5083	11.0195	10.0664
5.91916		6.6388	6.04875	6.42862		7.11477	6.61949	9.04833		10.9136	10.9599
5.79891		5.7816	6.36802	6.12544		5.5441	6.51316	11.0025		10.8338	8.86422
5.91062		5.99991	6.14117	5.87738		6.50782	5.76943	11.0838		11.52	10.1737
5.40195		5.60128	5.54498	5.55149		6.22671	5.57142	10.6591		10.1944	11.1751
7.66711		5.94627	6.24565	7.65203		6.32566	6.39087	10.8958		11.4893	11.439
6.21889		6.03364	6.35314	6.02699		5.72863	5.74429	9.16996		11.3106	9.9621
5.96578		6.24892	6.67495	6.0782		6.7206	6.51446	10.9941		11.1594	10.4559
6.33327		5.60409	6.11673	5.84646		6.55096	6.0004	10.1705		11.8139	10.9634
5.35676		7.28807	5.39148	5.64778		6.79385	5.2257	10.761		9.43841	11.6498
5.9355		6.92344	6.2032	6.51288		6.47144	6.53647	11.727		10.6858	10.9991
5.79258		6.10563	5.62135	5.81426		6.16187	5.79968	11.0144		9.7507	10.6052
6.14603		6.15418	5.9469	6.44946		6.44106	5.89434	10.1189		10.1962	10.7599
6.21089		5.95575	6.33977	6.62208		6.08017	5.78134	9.47803		10.3227	10.8199
5.43258		5.70707	5.46671	5.63014		5.77446	5.36074	11.023		10.9098	10.3248
5.66108		6.28642	5.8565	6.26928		6.25856	5.8142	10.4383		10.4925	12.052
6.38188		6.55818	6.51306	6.0714		6.18956	5.73862	10.2129		11.2283	9.89789
5.85526		5.8579	6.01723	5.93377		5.77637	5.37089	10.3068		9.35972	11.4992
6.09907		5.94628	5.50568	6.40528		5.99725	5.13905	9.48873		9.40739	11.1083
5.90742		5.65265	5.89918	5.85703		5.91772	6.13681	10.4951		11.7488	11.4241
5.50666		6.35971	6.49509	5.68278		6.67708	6.08854	9.89808		10.1169	10.0437
6.70184		6.7856	6.69728	6.30558		5.97413	7.02731	8.89176		10.0858	10.4318
5.62295		5.64769	5.41951	5.77045		5.86571	5.52457	11.0099		11.5524	11.3741
5.69566		5.86797	5.33175	5.92115		7.118	5.48649	10.6848		11.1897	10.17
6.12956		5.92918	6.02852	5.78999		5.68249	5.90022	9.61739		10.2267	9.92285
6.01172		6.16056	6.54829	5.62083		6.42893	5.95038	9.1974		10.3282	11.5274
5.74314		5.86208	6.3102	5.58154		5.46084	5.66848	10.5613		10.5998	11.2138
5.48814		6.58456	5.62664	5.48844		6.7049	5.19549	10.0266		10.678	11.7086
5.17044		6.8421	5.87235	5.72025		6.40776	6.27944	11.0365		10.3613	9.31388
6.20118		6.50636	5.03208	6.82383		6.3623	5.31128	10.231		11.4302	11.2308
6.19308		6.13771	6.29324	6.25427		5.61723	6.04519	10.7416		11.5751	11.0271
6.19481			5.47229	6.11684			5.58043	11.2391			11.4253
5.55318			5.40844	5.53782			5.53931	11.1603			11.1092
6.15898			6.1619	6.41593			6.31802	11.2503			11.7788
5.94074			5.86094	6.7221			6.21574	11.8155			11.5817
6.11511			6.94803	6.15825			7.13528	10.7262			10.7815
5.61621			6.85699	6.20962			6.8085	11.016			9.52461
5.67508				5.79067				11.204
6.00581				6.55783				11.1178
5.66111				5.88127				10.9096
5.86499				6.28583				10.7748
6.77523				6.46205				11.2266
5.3777				5.79609				9.83678
5.77141				5.69681				10.5495
6.41884				6.16132				11.0411
5.86527				6.20201				11.0569
5.42074				6.05673				12.0197
5.75563				6.22768				10.2714
5.87202				6.17774				10.7426
5.08354				5.40508				10.2501
5.74507				6.48129				11.3108
6.10666				6.4254				9.93462
5.45573				6.02543				11.3858
5.68562				5.37995				9.72091
5.66814				5.69406				10.8237
6.26505				6.40048				9.88805
6.27057				6.16937				12.8698
6.03177				5.44735				11.5067
6.00023				6.4633				10.8731
6.77432				7.07463				11.3632
6.30214				6.33589				11.1198
6.18144				5.45208				11.0761
6.67276				6.53595				10.9477
6.23736				7.30569				10.4816
6.87844				7.23333				11.3787
5.61839				7.10811				9.63065
5.71911				5.83562				10.3751
6.11117				6.40864				8.49309
5.79242				6.21844				10.3303
6.0684				6.14144				10.9637
6.0629				5.85863				8.91087
5.67271				5.52448				9.78487
6.09828				6.00586				9.87258
6.28661				6.28431				10.5394
6.61819				6.03202				8.41158
5.79135				5.83464				10.9667
5.31863				6.49161				10.9167
5.78612				5.8059				10.9315
5.31404				5.65274				10.2147
5.88372				6.61272				10.713
5.91524				5.59676				10.3004
5.71608				5.80382				10.455
6.73988				6.14864				10.4506
5.68825				6.91763				10.0458
5.98521				5.79771				10.295
5.82119				6.47277				11.0068
5.87669				6.24621				10.5904
5.38509				6.27239				10.4439
5.20686				6.33438				9.56839
5.8848				6.06515				11.8753
6.41013				6.20751				9.67963
5.53155				5.7618				10.7541
5.22744				5.2152				11.7909
6.46125				5.83772				11.5004
5.6563				6.18236				9.38816
5.37971				5.37415				10.3743
5.67001				5.73954				10.1122
5.05596				5.80434				11.3488
6.07551				5.76895				9.85719
6.29865				6.00635				10.6957
6.66479				6.66742				10.4107
6.35414				6.42185				11.2885
5.57734				5.45859				9.13223
5.64465				6.0512				10.0089
6.14083				6.49518				10.2758
6.62253				5.96893				10.386
6.10773				5.77823				9.95221
5.89166				5.76136				10.9383
5.932				6.40746				10.912
6.27716				6.12381				8.62827
5.85044				6.46892				10.923
5.95169				5.25898				9.41352
6.91636				7.06544				11.9626
5.63704				5.99823				10.0856
5.67733				6.09071				10.4872
5.89853				6.45227				11.4894
7.32064				7.02127				10.6534
6.58954				7.1893				9.85273
5.96539				6.61588				10.9105
5.99707				6.00447				10.0644
